# Supplementary material for: Identification and Functional Prediction of Poplar Root circRNAs Involved in Treatment With Different Forms of Nitrogen
Source: Front Plant Sci. 2022 Jul 8;13:941380. doi: 10.3389/fpls.2022.941380 (PMC9305699; doi:10.3389/fpls.2022.941380)
Supplement: Supplementary file 1 [file Data_Sheet_1.xlsx]

## Sheet: Table S1
Table S1 Convergent, divergent and RT–qPCR primers used in this study.
CircRNA IDa	Primer-Forward	Primer-Reverse
circRNA44-C	5'-GCGGTCATTGAAAACTGGAT-3'	5'-GTATACCGTCAAGGGCCAAA-3'
circRNA45-C	5'-GATGGACCCTGGTAGCTTCA-3'	5'-CCCATTTTCACCATGGATTC-3'
circRNA13-C	5'-TCTTGACGCTGCTGGTAAGA-3'	5'-CCTGACCACCTACATCCCAG-3'
circRNA18-C	5'-TGGTGGATACCAGCTCCTTC-3'	5'-TGACACTGGATCCGACTTCC-3'
ciRNA44-D	5'-GATCGCAGGAGTCTCAGCTT-3'	5'-GTCGATGCCTTCTTCATGGT-3'
ciRNA45-D	5'-TGTTTCATCAGGGGATGTGA-3'	5'-GCCAAGATATCGGAACAGGA-3'
ciRNA637-D	5'-ACACTTGCACGTTGAGACAC-3'	5'-GCAGTTTGAAGGATCCGGTG-3'
ciRNA867-D	5'-GAGGATGTTGCTGCCAGTTG-3'	5'-CCTCCCTTCGACCAAGTCTT-3'
circRNA1616-D	5'-CCATGCATCAGAGGTGGGA-3'	5'-GACCTCTCCTTTGTTATAACCCA-3'
ciRNA119-D	5'-TATTTCTTCCAGCCAGCCAC-3'	5'-GGGGCTAGCAGATACCTTGT-3'
circRNA819-D	5'-AGGCAAGTTGGTGAAACTGC-3'	5'-CCGATTAGATGCCTTAAATGCT-3'
ciRNA1010-D	5'-AGCCAATGGACCCAATCTCT-3'	5'-AGTATGCTGCCGACATGTTG-3'
circRNA913-D	5'-GGTCTCCTCAACTGCCCATT-3'	5'-TCAACTTTGCTCTGACCTCCA-3'
circRNA1468-D	5'-GGTGCGGCTGAGAAGATAAG-3'	5'-TATTACCCCCACCTCCTTCC-3'
ciRNA1047-D	5'-AATTCCGTGGTGGTTTTCAG-3'	5'-CCAGTGATGGAAGGACCACT-3'
circRNA637-D	5'-ACACTTGCACGTTGAGACAC-3'	5'-GCAGTTTGAAGGATCCGGTG-3'
circRNA100-D	5'-TCTATCTCACCCCACTCCCA-3'	5'-TGATTGTCTCAGTTGTGGTGC-3'
ciRNA1615-D	5'-GCGGAGAGGAATGGAAGGTA-3'	5'-CTGCCTGGTTTTCGACATCA-3'
Potri.019G038200.12	5'-ATCACCAACTGTGGCGTACA-3'	5'-CCCTCACGGAAGACTGAGAG-3'
Potri.014G086300.3	5'-GTGGTTGTTGAACGATGTGC-3'	5'-CGGGCATCAAGGAAAGATAA-3'
Potri.005G117600.1	5'-CCCTAGGTTAATTCGCACCA-3'	5'-CAGTAACCGACCGGACTTGT-3'
Potri.012G144400.1	5'-CAAGCAGAGTGGAGGTGACA-3'	5'-TGTCTCAGCAGAACCGTGAC-3'
Potri.015G053300.4	5'-TAGGGGCAATCTTCATCCAG-3'	5'-TTGGTCGCATGTTTCACAAT-3'
Potri.005G123900.1	5'-AGCCAAGGATCTTGCTTCAA-3'	5'-CATCCACACCAGCAAAAATG-3'
potri.013G019800.3	5'-GGTGCAGGCTTCATTTGTCA-3'	5'-TTCCATCAGTGTCATGCCCT-3'
Potri.002G062000.1	5'-GCAGCGAGTCCAATACACAG-3'	5'-CCGCCCTTCTTTCCCATCTA-3'
Actin 2/7b	5'-CCCATTGAGCACGGTATTGT-3'	5'-TACGACCACTGGCATACAGG-3'
a: C and D indicate convergent and divergent primers.
b: From Brunner AM et al (2004) Validating internal controls for quantitative plant gene expression studies. BMC Plant Biology 4:14.

## Sheet: Table S2
Table S2 Summary of circRNA sequencing and genome mapping.
Sample	Raw reads	Valid reads	Mapped reads	Unique Mapped reads	Q20/%	Q30/%	GC content/%	Unmapped reads	Splice reads	Back-spliced junctions reads
T1_1	83604848	82474186	64459428(81.36%)	44335666(55.96%)	99.9	98.44	44	15004928(18.94%)	21146797(26.69%)	170986(0.22%)
T1_2	85211296	84468550	67801343(81.90%)	46475783(56.14%)	99.9	98	44	15426333(18.64%)	21777229(26.31%)	148512(0.18%)
T1_3	84381670	83500676	68690644(84.18%)	47293017(57.96%)	99.89	98.3	44	13253070(16.24%)	21508374(26.36%)	161506(0.20%)
T2_1	84975360	84230798	68582843(82.56%)	46890160(56.45%)	99.94	97.68	43	14817331(17.84%)	22772605(27.42%)	124126(0.15%)
T2_2	85426594	84532996	66661250(79.73%)	46994414(56.20%)	99.91	98.1	43	17360710(20.76%)	21863893(26.15%)	125297(0.15%)
T2_3	84185608	83067694	68412779(84.53%)	47998989(59.31%)	99.89	98.58	44	12680746(15.67%)	22484844(27.78%)	131038(0.16%)
T3_1	85521734	84864092	70295931(84.04%)	47747136(57.08%)	99.89	97.52	44	13768835(16.46%)	24602015(29.41%)	149139(0.18%)
T3_2	84435284	83958696	66974740(81.07%)	45247246(54.77%)	99.92	97.63	43	16109308(19.50%)	22757201(27.55%)	152403(0.18%)
T3_3	85650516	84481416	68745419(82.67%)	48584396(58.43%)	99.84	97.71	44	14824690(17.83%)	23147941(27.84%)	148060(0.18%)

## Sheet: Table S3
Table S3 All putative circRNAs identified in the roots of P. × canescens in response to different N forms. The host genes of circRNAs are also shown.
CircRNA ID	Chrosome	start	end	strand	exon Count	circTypea	isoformName	Hosting gene ID in P. × canescens	hosting gene type	Description of hosting gene	GO	KEGG	EC
ciRNA1	Chr11	15856102	15856329	+	1	ciRNA	Potri.011G134200.6	Potri.011G134200	mRNA	PREDICTED: polyubiquitin-like [Camelina sativa]	GO:0005634(nucleus);GO:0005737(cytoplasm);GO:0006464(cellular protein modification process);GO:0007568(aging);GO:0009751(response to salicylic acid);GO:0005773(vacuole);GO:0006511(ubiquitin-dependent protein catabolic process)	NA	NA
ciRNA10	Chr01	33740846	33741004	-	1	ciRNA	Potri.001G334300.1	Potri.001G334300	mRNA	protein TPLATE [Populus trichocarpa]	GO:0004379(glycylpeptide N-tetradecanoyltransferase activity);GO:0005737(cytoplasm);GO:0018008(N-terminal peptidyl-glycine N-myristoylation)	NA	NA
ciRNA11	Chr01	36540560	36540718	+	1	ciRNA	Potri.001G356900.1	Potri.001G356900	mRNA	PREDICTED: aspartic proteinase A1-like [Populus euphratica]	GO:0004190(aspartic-type endopeptidase activity);GO:0006508(proteolysis);GO:0030163(protein catabolic process)	NA	NA
ciRNA12	Chr01	44325755	44325982	+	1	ciRNA	Potri.001G418500.11	Potri.001G418500	mRNA	unnamed protein product, partial [Vitis vinifera]	GO:0005622(intracellular);GO:0005634(nucleus);GO:0005737(cytoplasm);GO:0006464(cellular protein modification process);GO:0006511(ubiquitin-dependent protein catabolic process);GO:0005773(vacuole);GO:0010224(response to UV-B);GO:0007568(aging);GO:0009751(response to salicylic acid)	NA	NA
ciRNA13	Chr13	360355	364387	+	1	ciRNA	Potri.013G005500.3	Potri.013G005500	mRNA	putative small GTPase superfamily, Rab type [Helianthus annuus]	GO:0005507(copper ion binding);GO:0005525(GTP binding);GO:0005774(vacuolar membrane);GO:0005794(Golgi apparatus);GO:0005829(cytosol);GO:0005886(plasma membrane);GO:0007264(small GTPase mediated signal transduction);GO:0016004(phospholipase activator activity);GO:0016020(membrane);GO:0005622(intracellular)	04144(Endocytosis)	NA
ciRNA14	Chr18	16256175	16260054	+	1	ciRNA	Potri.018G142700.1	Potri.018G142700	mRNA	alcohol dehydrogenase-like 1 isoform X5 [Populus trichocarpa]	GO:0004022(alcohol dehydrogenase (NAD) activity);GO:0005737(cytoplasm);GO:0008270(zinc ion binding);GO:0016491(oxidoreductase activity);GO:0055114(oxidation-reduction process)	00010(Glycolysis / Gluconeogenesis);00071(Fatty acid degradation);00350(Tyrosine metabolism)	EC:1.1.1.1
ciRNA15	Chr11	18316048	18321481	+	1	ciRNA	Potri.011G167500.1	Potri.011G167500	mRNA	probable amino acid permease 7 isoform X1 [Populus trichocarpa]	GO:0003333(amino acid transmembrane transport);GO:0005886(plasma membrane);GO:0015171(amino acid transmembrane transporter activity)	NA	NA
ciRNA16	Chr01	45857890	45858666	-	1	ciRNA	Potri.001G428800.1	Potri.001G428800	mRNA	hypothetical protein POPTR_001G428800 [Populus trichocarpa]	NA	NA	NA
ciRNA17	Chr03	15562253	15562429	-	1	ciRNA	Potri.003G137100.1	Potri.003G137100	mRNA	protein SPA1-RELATED 2 isoform X1 [Populus trichocarpa]	GO:0004672(protein kinase activity);GO:0005515(protein binding);GO:0005524(ATP binding);GO:0005634(nucleus);GO:0005834(heterotrimeric G-protein complex);GO:0006468(protein phosphorylation);GO:0009585(red, far-red light phototransduction);GO:0080008(Cul4-RING E3 ubiquitin ligase complex)	04712(Circadian rhythm - plant)	NA
ciRNA18	Chr11	16723323	16727319	+	1	ciRNA	Potri.011G148200.2	Potri.011G148200	mRNA	probable cinnamyl alcohol dehydrogenase 1 [Populus trichocarpa]	GO:0005737(cytoplasm);GO:0005829(cytosol);GO:0008270(zinc ion binding);GO:0009809(lignin biosynthetic process);GO:0045551(cinnamyl-alcohol dehydrogenase activity);GO:0052747(sinapyl alcohol dehydrogenase activity);GO:0055114(oxidation-reduction process)	00940(Phenylpropanoid biosynthesis)	EC:1.1.1.195
ciRNA19	Chr11	16724111	16728086	+	1	ciRNA	Potri.011G148200.2	Potri.011G148200	mRNA	probable cinnamyl alcohol dehydrogenase 1 [Populus trichocarpa]	GO:0005737(cytoplasm);GO:0005829(cytosol);GO:0008270(zinc ion binding);GO:0009809(lignin biosynthetic process);GO:0045551(cinnamyl-alcohol dehydrogenase activity);GO:0052747(sinapyl alcohol dehydrogenase activity);GO:0055114(oxidation-reduction process)	00940(Phenylpropanoid biosynthesis)	EC:1.1.1.195
ciRNA2	Chr11	15856731	15856958	+	1	ciRNA	Potri.011G134200.11	Potri.011G134200	mRNA	PREDICTED: polyubiquitin-like [Camelina sativa]	GO:0005634(nucleus);GO:0005737(cytoplasm);GO:0006464(cellular protein modification process);GO:0007568(aging);GO:0009751(response to salicylic acid);GO:0005773(vacuole);GO:0006511(ubiquitin-dependent protein catabolic process)	NA	NA
ciRNA20	Chr11	16724526	16728716	+	1	ciRNA	Potri.011G148200.2	Potri.011G148200	mRNA	probable cinnamyl alcohol dehydrogenase 1 [Populus trichocarpa]	GO:0005737(cytoplasm);GO:0005829(cytosol);GO:0008270(zinc ion binding);GO:0009809(lignin biosynthetic process);GO:0045551(cinnamyl-alcohol dehydrogenase activity);GO:0052747(sinapyl alcohol dehydrogenase activity);GO:0055114(oxidation-reduction process)	00940(Phenylpropanoid biosynthesis)	EC:1.1.1.195
ciRNA21	Chr04	19477691	19481869	-	1	ciRNA	Potri.004G176800.3	Potri.004G176800	mRNA	monooxygenase 2 [Populus trichocarpa]	GO:0004497(monooxygenase activity);GO:0044550(secondary metabolite biosynthetic process)	00906(Carotenoid biosynthesis)	EC:1.14.15.21
ciRNA22	Chr07	6533918	6535765	-	1	ciRNA	Potri.007G060600.2	Potri.007G060600	mRNA	PREDICTED: LOW QUALITY PROTEIN: tyrosine-protein kinase FRK [Populus euphratica]	GO:0004672(protein kinase activity);GO:0004674(protein serine/threonine kinase activity);GO:0004712(protein serine/threonine/tyrosine kinase activity);GO:0005524(ATP binding);GO:0005829(cytosol);GO:0006468(protein phosphorylation);GO:0009658(chloroplast organization);GO:0035556(intracellular signal transduction)	NA	NA
ciRNA23	Chr19	4291603	4297516	-	1	ciRNA	Potri.019G037900.1	Potri.019G037900	mRNA	hypothetical protein POPTR_T070800 [Populus trichocarpa]	GO:0003725(double-stranded RNA binding);GO:0005515(protein binding);GO:0005634(nucleus);GO:0005737(cytoplasm);GO:0010267(production of ta-siRNAs involved in RNA interference);GO:0016032(viral process);GO:0035196(production of miRNAs involved in gene silencing by miRNA);GO:0051607(defense response to virus);GO:0060145(viral gene silencing in virus induced gene silencing);GO:0070919(production of s…	04144(Endocytosis)	EC:3.6.5.5
ciRNA24	Chr07	14860920	14864697	-	1	ciRNA	Potri.007G135900.1	Potri.007G135900	mRNA	hypothetical protein POPTR_007G135900 [Populus trichocarpa]	GO:0005737(cytoplasm);GO:0006457(protein folding);GO:0051082(unfolded protein binding)	NA	NA
ciRNA25	Chr12	4022903	4023182	-	1	ciRNA	Potri.012G044400.3	Potri.012G044400	mRNA	PREDICTED: cell division cycle-associated protein 7-like isoform X2 [Populus euphratica]	GO:0004674(protein serine/threonine kinase activity);GO:0005524(ATP binding);GO:0005886(plasma membrane);GO:0006468(protein phosphorylation);GO:0007169(transmembrane receptor protein tyrosine kinase signaling pathway);GO:0016021(integral component of membrane);GO:0016301(kinase activity);GO:0016310(phosphorylation);GO:0005515(protein binding)	NA	NA
ciRNA26	Chr03	4086218	4086656	-	1	ciRNA	Potri.003G032800.4	Potri.003G032800	mRNA	PREDICTED: phospholipase D alpha 1-like [Populus euphratica]	GO:0034638(phosphatidylcholine catabolic process)	00564(Glycerophospholipid metabolism);00565(Ether lipid metabolism);04144(Endocytosis)	EC:3.1.4.4
ciRNA27	Chr11	15856731	15856902	+	1	ciRNA	Potri.011G134200.11	Potri.011G134200	mRNA	PREDICTED: polyubiquitin-like [Camelina sativa]	GO:0005634(nucleus);GO:0005737(cytoplasm);GO:0006464(cellular protein modification process);GO:0007568(aging);GO:0009751(response to salicylic acid);GO:0005773(vacuole);GO:0006511(ubiquitin-dependent protein catabolic process)	NA	NA
ciRNA28	Chr16	6586893	6587024	+	1	ciRNA	Potri.016G084400.2	Potri.016G084400	mRNA	unknown [Populus trichocarpa x Populus deltoides]	GO:0003735(structural constituent of ribosome);GO:0022625(cytosolic large ribosomal subunit)	03010(Ribosome)	NA
ciRNA29	Chr08	2444199	2444359	+	1	ciRNA	Potri.008G042700.3	Potri.008G042700	mRNA	elongation factor 1-alpha [Populus trichocarpa]	GO:0003746(translation elongation factor activity);GO:0003924(GTPase activity);GO:0005622(intracellular)	03013(RNA transport)	NA
ciRNA3	Chr13	83647	83811	+	1	ciRNA	Potri.013G001200.1	Potri.013G001200	mRNA	titin isoform X2 [Populus trichocarpa]	GO:0003674(molecular_function);GO:0005737(cytoplasm);GO:0008150(biological_process)	NA	NA
ciRNA30	Chr04	23441947	23442517	-	1	ciRNA	Potri.004G229300.1	Potri.004G229300	mRNA	cullin-associated NEDD8-dissociated protein 1 [Populus trichocarpa]	GO:0005634(nucleus);GO:0010265(SCF complex assembly);GO:0016567(protein ubiquitination)	NA	NA
ciRNA31	Chr01	10547727	10547896	+	1	ciRNA	Potri.001G131000.1	Potri.001G131000	mRNA	60S ribosomal protein L13-1 [Populus trichocarpa]	GO:0003723(RNA binding);GO:0003735(structural constituent of ribosome);GO:0006412(translation);GO:0022625(cytosolic large ribosomal subunit)	03010(Ribosome)	NA
ciRNA32	Chr01	32530531	32530752	+	1	ciRNA	Potri.001G320500.2	Potri.001G320500	mRNA	S-adenosyl-L-homocysteine hydrolase [Populus tomentosa]	GO:0004013(adenosylhomocysteinase activity);GO:0005829(cytosol);GO:0033353(S-adenosylmethionine cycle)	00270(Cysteine and methionine metabolism)	EC:3.3.1.1
ciRNA33	Chr13	2348556	2350369	+	1	ciRNA	Potri.013G035100.3	Potri.013G035100	mRNA	protein MON2 homolog isoform X1 [Populus trichocarpa]	GO:0005519(cytoskeletal regulatory protein binding);GO:0005768(endosome);GO:0005794(Golgi apparatus);GO:0007318(pole plasm protein localization);GO:0015031(protein transport);GO:0031532(actin cytoskeleton reorganization);GO:0070062(extracellular exosome)	04144(Endocytosis)	NA
ciRNA34	Chr07	6533957	6535765	-	1	ciRNA	Potri.007G060600.2	Potri.007G060600	mRNA	PREDICTED: LOW QUALITY PROTEIN: tyrosine-protein kinase FRK [Populus euphratica]	GO:0004672(protein kinase activity);GO:0004674(protein serine/threonine kinase activity);GO:0004712(protein serine/threonine/tyrosine kinase activity);GO:0005524(ATP binding);GO:0005829(cytosol);GO:0006468(protein phosphorylation);GO:0009658(chloroplast organization);GO:0035556(intracellular signal transduction)	NA	NA
ciRNA35	Chr05	23305734	23306047	+	1	ciRNA	Potri.005G221700.1	Potri.005G221700	mRNA	hypothetical protein POPTR_005G221700 [Populus trichocarpa]	GO:0008612(peptidyl-lysine modification to peptidyl-hypusine);GO:0019135(deoxyhypusine monooxygenase activity);GO:0005829(cytosol);GO:0016829(lyase activity);GO:0030089(phycobilisome);GO:0046872(metal ion binding);GO:0055114(oxidation-reduction process)	NA	NA
ciRNA36	Chr14	2181996	2182591	+	1	ciRNA	Potri.014G025400.1	Potri.014G025400	mRNA	PREDICTED: polyadenylate-binding protein 2-like [Populus euphratica]	GO:0003723(RNA binding);GO:0003729(mRNA binding);GO:0003743(translation initiation factor activity);GO:0005515(protein binding);GO:0005634(nucleus);GO:0005737(cytoplasm);GO:0005829(cytosol);GO:0006417(regulation of translation);GO:0016032(viral process);GO:0046686(response to cadmium ion);GO:0000184(nuclear-transcribed mRNA catabolic process, nonsense-mediated decay);GO:0006413(translational init…	03013(RNA transport);03015(mRNA surveillance pathway);03018(RNA degradation)	NA
ciRNA37	Chr17	10478392	10478568	-	1	ciRNA	Potri.017G087200.8	Potri.017G087200	mRNA	hypothetical protein POPTR_017G087200 [Populus trichocarpa]	GO:0003674(molecular_function);GO:0005886(plasma membrane);GO:0008150(biological_process)	NA	NA
ciRNA38	Chr06	221679	221864	+	1	ciRNA	Potri.006G002800.2	Potri.006G002800	mRNA	PREDICTED: heat shock cognate protein 80-like [Populus euphratica]	GO:0005515(protein binding);GO:0005524(ATP binding);GO:0005730(nucleolus);GO:0005737(cytoplasm);GO:0005794(Golgi apparatus);GO:0005829(cytosol);GO:0005886(plasma membrane);GO:0006457(protein folding);GO:0009408(response to heat);GO:0016020(membrane);GO:0045087(innate immune response);GO:0051082(unfolded protein binding);GO:0051131(chaperone-mediated protein complex assembly);GO:0071277(cellular r…	04141(Protein processing in endoplasmic reticulum);04626(Plant-pathogen interaction)	NA
ciRNA39	Chr06	16825933	16826133	-	1	ciRNA	Potri.006G165700.4	Potri.006G165700	mRNA	fructose-bisphosphate aldolase 6, cytosolic [Populus trichocarpa]	GO:0004332(fructose-bisphosphate aldolase activity);GO:0005507(copper ion binding);GO:0005515(protein binding);GO:0005634(nucleus);GO:0005737(cytoplasm);GO:0005739(mitochondrion);GO:0005829(cytosol);GO:0005886(plasma membrane);GO:0006094(gluconeogenesis);GO:0006096(glycolytic process);GO:0006098(pentose-phosphate shunt);GO:0009506(plasmodesma);GO:0009651(response to salt stress);GO:0009735(respon…	00010(Glycolysis / Gluconeogenesis);00030(Pentose phosphate pathway);00051(Fructose and mannose metabolism);00710(Carbon fixation in photosynthetic organisms)	EC:4.1.2.13
ciRNA4	Chr13	83647	83976	+	1	ciRNA	Potri.013G001200.1	Potri.013G001200	mRNA	titin isoform X2 [Populus trichocarpa]	GO:0003674(molecular_function);GO:0005737(cytoplasm);GO:0008150(biological_process)	NA	NA
ciRNA40	Chr01	44325527	44325754	+	1	ciRNA	Potri.001G418500.13	Potri.001G418500	mRNA	unnamed protein product, partial [Vitis vinifera]	GO:0005622(intracellular);GO:0005634(nucleus);GO:0005737(cytoplasm);GO:0006464(cellular protein modification process);GO:0006511(ubiquitin-dependent protein catabolic process);GO:0005773(vacuole);GO:0010224(response to UV-B);GO:0007568(aging);GO:0009751(response to salicylic acid)	NA	NA
ciRNA41	Chr07	6533908	6535765	-	1	ciRNA	Potri.007G060600.2	Potri.007G060600	mRNA	PREDICTED: LOW QUALITY PROTEIN: tyrosine-protein kinase FRK [Populus euphratica]	GO:0004672(protein kinase activity);GO:0004674(protein serine/threonine kinase activity);GO:0004712(protein serine/threonine/tyrosine kinase activity);GO:0005524(ATP binding);GO:0005829(cytosol);GO:0006468(protein phosphorylation);GO:0009658(chloroplast organization);GO:0035556(intracellular signal transduction)	NA	NA
ciRNA42	Chr08	13179128	13179295	+	1	ciRNA	Potri.008G190000.2	Potri.008G190000	mRNA	polygalacturonase 1 beta-like protein 3 [Populus trichocarpa]	GO:0004650(polygalacturonase activity);GO:0005576(extracellular region);GO:0005618(cell wall);GO:0008150(biological_process);GO:0048046(apoplast)	04144(Endocytosis)	NA
ciRNA43	Chr06	26896793	26896967	+	1	ciRNA	Potri.006G267500.2	Potri.006G267500	mRNA	eukaryotic translation initiation factor 3 subunit B [Populus trichocarpa]	GO:0003743(translation initiation factor activity);GO:0005852(eukaryotic translation initiation factor 3 complex)	03013(RNA transport)	NA
ciRNA44	Chr11	18315711	18321144	+	1	ciRNA	Potri.011G167500.1	Potri.011G167500	mRNA	probable amino acid permease 7 isoform X1 [Populus trichocarpa]	GO:0003333(amino acid transmembrane transport);GO:0005886(plasma membrane);GO:0015171(amino acid transmembrane transporter activity)	NA	NA
ciRNA45	Chr07	14045934	14049420	-	1	ciRNA	Potri.007G122200.1	Potri.007G122200	mRNA	class III peroxidase [Populus trichocarpa]	GO:0004601(peroxidase activity);GO:0009505(plant-type cell wall);GO:0009664(plant-type cell wall organization)	00940(Phenylpropanoid biosynthesis)	EC:1.11.1.7
ciRNA46	Chr03	18598064	18598823	+	1	ciRNA	Potri.003G178200.1	Potri.003G178200	mRNA	glutathione reductase, cytosolic isoform X2 [Populus trichocarpa]	GO:0000305(response to oxygen radical);GO:0004362(glutathione-disulfide reductase activity);GO:0004791(thioredoxin-disulfide reductase activity);GO:0005737(cytoplasm);GO:0005777(peroxisome);GO:0005829(cytosol);GO:0006749(glutathione metabolic process);GO:0009055(electron transfer activity);GO:0045454(cell redox homeostasis);GO:0050660(flavin adenine dinucleotide binding);GO:0050661(NADP binding)	00480(Glutathione metabolism)	EC:1.8.1.7
ciRNA47	Chr15	1759084	1759403	-	1	ciRNA	Potri.015G022700.1	Potri.015G022700	mRNA	mitochondrial carrier protein MTM1 [Populus trichocarpa]	GO:0003735(structural constituent of ribosome);GO:0006412(translation)	NA	NA
ciRNA48	Chr01	44325795	44326022	+	1	ciRNA	Potri.001G418500.7	Potri.001G418500	mRNA	unnamed protein product, partial [Vitis vinifera]	GO:0005622(intracellular);GO:0005634(nucleus);GO:0005737(cytoplasm);GO:0006464(cellular protein modification process);GO:0006511(ubiquitin-dependent protein catabolic process);GO:0005773(vacuole);GO:0010224(response to UV-B);GO:0007568(aging);GO:0009751(response to salicylic acid)	NA	NA
ciRNA49	Chr18	15931921	15933008	-	1	ciRNA	Potri.018G139800.5	Potri.018G139800	mRNA	PREDICTED: calcium-transporting ATPase 10, plasma membrane-type-like isoform X1 [Populus euphratica]	GO:0005388(calcium-transporting ATPase activity);GO:0005887(integral component of plasma membrane);GO:0043231(intracellular membrane-bounded organelle)	NA	NA
ciRNA5	Chr13	83647	84306	+	1	ciRNA	Potri.013G001200.1	Potri.013G001200	mRNA	titin isoform X2 [Populus trichocarpa]	GO:0003674(molecular_function);GO:0005737(cytoplasm);GO:0008150(biological_process)	NA	NA
ciRNA50	Chr03	11348453	11348951	+	1	ciRNA	Potri.003G086000.1	Potri.003G086000	mRNA	lon protease homolog 2, peroxisomal isoform X1 [Populus trichocarpa]	GO:0004176(ATP-dependent peptidase activity);GO:0005782(peroxisomal matrix);GO:0006515(protein quality control for misfolded or incompletely synthesized proteins);GO:0006625(protein targeting to peroxisome);GO:0016485(protein processing)	NA	NA
ciRNA51	Chr18	14681702	14682094	+	1	ciRNA	Potri.018G123300.1	Potri.018G123300	mRNA	translocase of chloroplast 90, chloroplastic [Populus trichocarpa]	GO:0005525(GTP binding);GO:0005622(intracellular);GO:0005623(cell);GO:0009507(chloroplast);GO:0009707(chloroplast outer membrane);GO:0016021(integral component of membrane);GO:0016787(hydrolase activity);GO:0045036(protein targeting to chloroplast);GO:0046872(metal ion binding)	NA	NA
ciRNA52	Chr13	3470569	3474783	+	1	ciRNA	Potri.013G047900.1	Potri.013G047900	mRNA	AAA-ATPase At3g28580 [Populus trichocarpa]	GO:0005524(ATP binding);GO:0005739(mitochondrion);GO:0005783(endoplasmic reticulum);GO:0005886(plasma membrane);GO:0009409(response to cold);GO:0009414(response to water deprivation);GO:0009651(response to salt stress);GO:0009737(response to abscisic acid);GO:0010154(fruit development);GO:0010431(seed maturation);GO:0016021(integral component of membrane);GO:0016887(ATPase activity);GO:0031966(mi…	NA	NA
ciRNA53	Chr04	22515566	22517062	+	1	ciRNA	Potri.004G218300.1	Potri.004G218300	mRNA	transmembrane 9 superfamily member 1 [Populus trichocarpa]	GO:0016021(integral component of membrane)	NA	NA
ciRNA54	Chr01	1374777	1374948	+	1	ciRNA	Potri.001G018800.1	Potri.001G018800	mRNA	zinc transporter ZTP29 [Populus trichocarpa]	GO:0005385(zinc ion transmembrane transporter activity);GO:0016020(membrane);GO:0071577(zinc II ion transmembrane transport)	NA	NA
ciRNA55	Chr07	5966825	5967140	+	1	ciRNA	Potri.007G056400.1	Potri.007G056400	mRNA	PREDICTED: histidine kinase 1-like isoform X2 [Populus euphratica]	GO:0005783(endoplasmic reticulum);GO:0010105(negative regulation of ethylene-activated signaling pathway)	04075(Plant hormone signal transduction)	EC:2.7.13.3
ciRNA56	Chr02	22972665	22976890	-	1	ciRNA	Potri.002G236400.1	Potri.002G236400	mRNA	crocetin glucosyltransferase, chloroplastic [Populus trichocarpa]	GO:0009813(flavonoid biosynthetic process);GO:0043231(intracellular membrane-bounded organelle);GO:0052696(flavonoid glucuronidation);GO:0080043(quercetin 3-O-glucosyltransferase activity);GO:0080044(quercetin 7-O-glucosyltransferase activity)	NA	NA
ciRNA57	Chr07	6532633	6536841	-	1	ciRNA	Potri.007G060600.2	Potri.007G060600	mRNA	PREDICTED: LOW QUALITY PROTEIN: tyrosine-protein kinase FRK [Populus euphratica]	GO:0004672(protein kinase activity);GO:0004674(protein serine/threonine kinase activity);GO:0004712(protein serine/threonine/tyrosine kinase activity);GO:0005524(ATP binding);GO:0005829(cytosol);GO:0006468(protein phosphorylation);GO:0009658(chloroplast organization);GO:0035556(intracellular signal transduction)	NA	NA
ciRNA58	Chr17	8071675	8072624	-	1	ciRNA	Potri.017G070500.1	Potri.017G070500	mRNA	PREDICTED: DNA repair protein UVH3 isoform X3 [Populus euphratica]	GO:0003677(DNA binding);GO:0003697(single-stranded DNA binding);GO:0004518(nuclease activity);GO:0004519(endonuclease activity);GO:0004527(exonuclease activity);GO:0005515(protein binding);GO:0005634(nucleus);GO:0006281(DNA repair);GO:0006289(nucleotide-excision repair);GO:0009408(response to heat);GO:0010213(non-photoreactive DNA repair);GO:0010224(response to UV-B);GO:0046872(metal ion binding)	03420(Nucleotide excision repair)	NA
ciRNA59	Chr03	16606233	16607918	-	1	ciRNA	Potri.003G152300.1	Potri.003G152300	mRNA	uncharacterized protein LOC18097083 isoform X5 [Populus trichocarpa]	NA	NA	NA
ciRNA6	Chr17	10478230	10478403	-	1	ciRNA	Potri.017G087200.2	Potri.017G087200	mRNA	hypothetical protein POPTR_017G087200 [Populus trichocarpa]	GO:0003674(molecular_function);GO:0005886(plasma membrane);GO:0008150(biological_process)	NA	NA
ciRNA60	Chr14	11188707	11190398	+	1	ciRNA	Potri.014G146400.1	Potri.014G146400	mRNA	aspartic proteinase-like protein 2 [Populus trichocarpa]	GO:0004190(aspartic-type endopeptidase activity);GO:0006508(proteolysis);GO:0030163(protein catabolic process)	NA	NA
ciRNA61	Chr19	11726888	11727396	-	1	ciRNA	Potri.019G084900.1	Potri.019G084900	mRNA	dihydrolipoyllysine-residue acetyltransferase component 5 of pyruvate dehydrogenase complex, chloroplastic isoform X1 [Populus trichocarpa]	GO:0004742(dihydrolipoyllysine-residue acetyltransferase activity);GO:0005739(mitochondrion);GO:0005886(plasma membrane);GO:0006096(glycolytic process);GO:0009507(chloroplast);GO:0009570(chloroplast stroma);GO:0009793(embryo development ending in seed dormancy);GO:0009941(chloroplast envelope);GO:0022626(cytosolic ribosome)	00010(Glycolysis / Gluconeogenesis);00020(Citrate cycle (TCA cycle));00620(Pyruvate metabolism)	EC:2.3.1.12
ciRNA62	Chr06	18269973	18270476	+	1	ciRNA	Potri.006G173400.1	Potri.006G173400	mRNA	hypothetical protein POPTR_006G171650 [Populus trichocarpa]	GO:0005515(protein binding);GO:0005525(GTP binding);GO:0005794(Golgi apparatus);GO:0005795(Golgi stack);GO:0005886(plasma membrane);GO:0007264(small GTPase mediated signal transduction);GO:0015031(protein transport);GO:0016020(membrane);GO:0016192(vesicle-mediated transport);GO:0046686(response to cadmium ion)	NA	NA
ciRNA63	Chr06	26896793	26896969	+	1	ciRNA	Potri.006G267500.2	Potri.006G267500	mRNA	eukaryotic translation initiation factor 3 subunit B [Populus trichocarpa]	GO:0003743(translation initiation factor activity);GO:0005852(eukaryotic translation initiation factor 3 complex)	03013(RNA transport)	NA
ciRNA64	Chr01	32718246	32718365	+	1	ciRNA	Potri.001G323100.2	Potri.001G323100	mRNA	PREDICTED: protein AUXIN SIGNALING F-BOX 2-like [Populus euphratica]	GO:0000822(inositol hexakisphosphate binding);GO:0009734(auxin-activated signaling pathway)	04075(Plant hormone signal transduction)	NA
ciRNA65	Chr08	9692880	9696195	-	1	ciRNA	Potri.008G144400.2	Potri.008G144400	mRNA	protein TOM THREE HOMOLOG 1 [Populus trichocarpa]	GO:0005739(mitochondrion);GO:0008150(biological_process);GO:0016020(membrane);GO:0046790(virion binding);GO:0016021(integral component of membrane);GO:0046786(viral replication complex formation and maintenance)	NA	NA
ciRNA66	Chr14	13026617	13026807	-	1	ciRNA	Potri.014G164800.5	Potri.014G164800	mRNA	PREDICTED: OBERON-like protein [Populus euphratica]	GO:0046740(transport of virus in host, cell to cell);GO:0005515(protein binding);GO:0005634(nucleus);GO:0009793(embryo development ending in seed dormancy);GO:0010071(root meristem specification);GO:0010078(maintenance of root meristem identity);GO:0010468(regulation of gene expression);GO:0010492(maintenance of shoot apical meristem identity);GO:0042803(protein homodimerization activity);GO:0046…	NA	NA
ciRNA67	Chr13	2722872	2723597	-	1	ciRNA	Potri.013G039600.6	Potri.013G039600	mRNA	PREDICTED: peptide-N(4)-(N-acetyl-beta-glucosaminyl)asparagine amidase-like isoform X1 [Populus euphratica]	GO:0000224(peptide-N4-(N-acetyl-beta-glucosaminyl)asparagine amidase activity);GO:0003824(catalytic activity);GO:0005634(nucleus);GO:0005737(cytoplasm);GO:0005829(cytosol);GO:0006515(protein quality control for misfolded or incompletely synthesized proteins);GO:0006516(glycoprotein catabolic process);GO:0006517(protein deglycosylation);GO:0009751(response to salicylic acid);GO:0010188(response to…	04141(Protein processing in endoplasmic reticulum)	EC:3.5.1.52
ciRNA68	Chr07	6532633	6536848	-	1	ciRNA	Potri.007G060600.2	Potri.007G060600	mRNA	PREDICTED: LOW QUALITY PROTEIN: tyrosine-protein kinase FRK [Populus euphratica]	GO:0004672(protein kinase activity);GO:0004674(protein serine/threonine kinase activity);GO:0004712(protein serine/threonine/tyrosine kinase activity);GO:0005524(ATP binding);GO:0005829(cytosol);GO:0006468(protein phosphorylation);GO:0009658(chloroplast organization);GO:0035556(intracellular signal transduction)	NA	NA
ciRNA7	Chr15	9328614	9329397	+	1	ciRNA	Potri.015G068600.1	Potri.015G068600	mRNA	transportin MOS14 [Populus trichocarpa]	GO:0005737(cytoplasm);GO:0006606(protein import into nucleus);GO:0008139(nuclear localization sequence binding);GO:0031965(nuclear membrane)	NA	NA
ciRNA8	Chr08	184922	185334	+	1	ciRNA	Potri.008G003200.1	Potri.008G003200	mRNA	phytochrome-associated serine/threonine-protein phosphatase [Populus trichocarpa]	GO:0004721(phosphoprotein phosphatase activity);GO:0004722(protein serine/threonine phosphatase activity);GO:0005515(protein binding);GO:0005737(cytoplasm);GO:0046872(metal ion binding)	NA	NA
ciRNA9	Chr04	1429665	1429892	-	1	ciRNA	Potri.004G021500.3	Potri.004G021500	mRNA	PREDICTED: LOW QUALITY PROTEIN: polyubiquitin-like [Cucumis sativus]	GO:0005634(nucleus);GO:0005773(vacuole);GO:0006464(cellular protein modification process);GO:0006511(ubiquitin-dependent protein catabolic process);GO:0005622(intracellular);GO:0005737(cytoplasm)	NA	NA
circRNA1	Chr05	989948	991752	+	7	circRNA	Potri.005G012900.2	Potri.005G012900	mRNA	solute carrier family 40 member 3, chloroplastic [Populus trichocarpa]	GO:0005215(transporter activity);GO:0005381(iron ion transmembrane transporter activity);GO:0005886(plasma membrane);GO:0006879(cellular iron ion homeostasis);GO:0009941(chloroplast envelope);GO:0016020(membrane);GO:0016021(integral component of membrane);GO:0034755(iron ion transmembrane transport)	NA	NA
circRNA10	Chr05	24354413	24357459	+	4	circRNA	Potri.005G236200.5	Potri.005G236200	mRNA	protein IQ-DOMAIN 32 isoform X2 [Populus trichocarpa]	GO:0005516(calmodulin binding);GO:0005634(nucleus);GO:0005829(cytosol);GO:0005875(microtubule associated complex);GO:0005886(plasma membrane);GO:0009737(response to abscisic acid);GO:0009941(chloroplast envelope)	NA	NA
circRNA100	Chr01	2898818	3000570	-	1	intergenic	intergenic_circRNA	intergenic_circRNA	mRNA	NA	NA	NA	NA
circRNA1000	Chr17	14237580	14250495	+	1	intergenic	intergenic_circRNA	intergenic_circRNA	mRNA	NA	NA	NA	NA
circRNA1001	Chr17	14345420	14363345	-	1	intergenic	intergenic_circRNA	intergenic_circRNA	mRNA	NA	NA	NA	NA
circRNA1002	Chr17	14705964	14708173	-	1	intergenic	intergenic_circRNA	intergenic_circRNA	mRNA	NA	NA	NA	NA
circRNA1003	Chr18	771563	925380	-	1	intergenic	intergenic_circRNA	intergenic_circRNA	mRNA	NA	NA	NA	NA
circRNA1004	Chr18	1264066	1279131	-	1	intergenic	intergenic_circRNA	intergenic_circRNA	mRNA	NA	NA	NA	NA
circRNA1005	Chr18	3413267	3568457	-	1	intergenic	intergenic_circRNA	intergenic_circRNA	mRNA	NA	NA	NA	NA
circRNA1006	Chr18	5913928	5964385	-	1	intergenic	intergenic_circRNA	intergenic_circRNA	mRNA	NA	NA	NA	NA
circRNA1007	Chr18	11942649	11967496	-	1	intergenic	intergenic_circRNA	intergenic_circRNA	mRNA	NA	NA	NA	NA
circRNA1008	Chr19	226863	239789	+	1	intergenic	intergenic_circRNA	intergenic_circRNA	mRNA	NA	NA	NA	NA
circRNA1009	Chr19	3434951	3443846	-	1	intergenic	intergenic_circRNA	intergenic_circRNA	mRNA	NA	NA	NA	NA
circRNA101	Chr01	3659520	3695694	+	1	intergenic	intergenic_circRNA	intergenic_circRNA	mRNA	NA	NA	NA	NA
circRNA1010	Chr19	9169323	9341364	-	1	intergenic	intergenic_circRNA	intergenic_circRNA	mRNA	NA	NA	NA	NA
circRNA1011	Chr19	9223586	9341364	-	1	intergenic	intergenic_circRNA	intergenic_circRNA	mRNA	NA	NA	NA	NA
circRNA1012	Chr19	10345764	10396691	+	1	intergenic	intergenic_circRNA	intergenic_circRNA	mRNA	NA	NA	NA	NA
circRNA1013	Chr19	12085946	12111556	+	1	intergenic	intergenic_circRNA	intergenic_circRNA	mRNA	NA	NA	NA	NA
circRNA1014	Chr19	12786492	12874365	+	1	intergenic	intergenic_circRNA	intergenic_circRNA	mRNA	NA	NA	NA	NA
circRNA1015	Chr19	12864796	12874365	+	1	intergenic	intergenic_circRNA	intergenic_circRNA	mRNA	NA	NA	NA	NA
circRNA1016	Chr19	14265708	14275312	+	1	intergenic	intergenic_circRNA	intergenic_circRNA	mRNA	NA	NA	NA	NA
circRNA1017	scaffold_136	68505	84438	+	1	intergenic	intergenic_circRNA	intergenic_circRNA	mRNA	NA	NA	NA	NA
circRNA1018	scaffold_169	23600	51002	-	1	intergenic	intergenic_circRNA	intergenic_circRNA	mRNA	NA	NA	NA	NA
circRNA1019	scaffold_20	347145	471074	+	1	intergenic	intergenic_circRNA	intergenic_circRNA	mRNA	NA	NA	NA	NA
circRNA102	Chr01	3682790	3693971	+	1	intergenic	intergenic_circRNA	intergenic_circRNA	mRNA	NA	NA	NA	NA
circRNA1020	scaffold_20	382672	472289	+	1	intergenic	intergenic_circRNA	intergenic_circRNA	mRNA	NA	NA	NA	NA
circRNA1021	scaffold_20	386052	442769	+	1	intergenic	intergenic_circRNA	intergenic_circRNA	mRNA	NA	NA	NA	NA
circRNA1022	scaffold_20	414885	441765	+	1	intergenic	intergenic_circRNA	intergenic_circRNA	mRNA	NA	NA	NA	NA
circRNA1023	scaffold_20	414885	460236	+	1	intergenic	intergenic_circRNA	intergenic_circRNA	mRNA	NA	NA	NA	NA
circRNA1024	scaffold_20	439716	499940	+	1	intergenic	intergenic_circRNA	intergenic_circRNA	mRNA	NA	NA	NA	NA
circRNA1025	scaffold_20	672136	690832	-	1	intergenic	intergenic_circRNA	intergenic_circRNA	mRNA	NA	NA	NA	NA
circRNA1026	scaffold_20	679251	701587	-	1	intergenic	intergenic_circRNA	intergenic_circRNA	mRNA	NA	NA	NA	NA
circRNA1027	scaffold_20	680441	702568	+	1	intergenic	intergenic_circRNA	intergenic_circRNA	mRNA	NA	NA	NA	NA
circRNA1028	scaffold_20	800684	841097	+	1	intergenic	intergenic_circRNA	intergenic_circRNA	mRNA	NA	NA	NA	NA
circRNA1029	scaffold_20	803396	886171	+	1	intergenic	intergenic_circRNA	intergenic_circRNA	mRNA	NA	NA	NA	NA
circRNA103	Chr01	3929705	3936905	-	1	intergenic	intergenic_circRNA	intergenic_circRNA	mRNA	NA	NA	NA	NA
circRNA1030	scaffold_20	803799	887558	+	1	intergenic	intergenic_circRNA	intergenic_circRNA	mRNA	NA	NA	NA	NA
circRNA1031	scaffold_233	20925	50614	-	1	intergenic	intergenic_circRNA	intergenic_circRNA	mRNA	NA	NA	NA	NA
circRNA1032	scaffold_238	8516	26462	+	1	intergenic	intergenic_circRNA	intergenic_circRNA	mRNA	NA	NA	NA	NA
circRNA1033	scaffold_25	130307	130549	-	1	intergenic	intergenic_circRNA	intergenic_circRNA	mRNA	NA	NA	NA	NA
circRNA1034	scaffold_30	78744	203410	+	1	intergenic	intergenic_circRNA	intergenic_circRNA	mRNA	NA	NA	NA	NA
circRNA1035	scaffold_30	299841	375678	+	1	intergenic	intergenic_circRNA	intergenic_circRNA	mRNA	NA	NA	NA	NA
circRNA1036	scaffold_38	164656	332912	+	1	intergenic	intergenic_circRNA	intergenic_circRNA	mRNA	NA	NA	NA	NA
circRNA1037	scaffold_42	261722	261882	-	1	intergenic	intergenic_circRNA	intergenic_circRNA	mRNA	NA	NA	NA	NA
circRNA1038	scaffold_47	23863	67286	+	1	intergenic	intergenic_circRNA	intergenic_circRNA	mRNA	NA	NA	NA	NA
circRNA1039	scaffold_47	86139	160119	+	1	intergenic	intergenic_circRNA	intergenic_circRNA	mRNA	NA	NA	NA	NA
circRNA104	Chr01	7526247	7537436	+	1	intergenic	intergenic_circRNA	intergenic_circRNA	mRNA	NA	NA	NA	NA
circRNA1040	scaffold_61	43214	52363	+	1	intergenic	intergenic_circRNA	intergenic_circRNA	mRNA	NA	NA	NA	NA
circRNA1041	scaffold_79	83191	114353	+	1	intergenic	intergenic_circRNA	intergenic_circRNA	mRNA	NA	NA	NA	NA
circRNA1042	Chr14	2122569	2127029	+	2	circRNA	Potri.014G024800.6	Potri.014G024800	mRNA	SUMO-conjugating enzyme SCE1 [Populus trichocarpa]	GO:0005634(nucleus);GO:0005737(cytoplasm);GO:0016925(protein sumoylation);GO:0019789(SUMO transferase activity);GO:0031625(ubiquitin protein ligase binding);GO:0061630(ubiquitin protein ligase activity)	03013(RNA transport);04120(Ubiquitin mediated proteolysis)	NA
circRNA1043	Chr05	21236348	21236517	-	1	circRNA	Potri.005G195600.1	Potri.005G195600	mRNA	PREDICTED: peroxidase 12-like [Populus euphratica]	GO:0004601(peroxidase activity);GO:0009505(plant-type cell wall);GO:0009664(plant-type cell wall organization)	00940(Phenylpropanoid biosynthesis)	EC:1.11.1.7
circRNA1044	Chr13	9306327	9308511	+	5	circRNA	Potri.013G089000.1	Potri.013G089000	mRNA	uncharacterized protein LOC18104289 isoform X3 [Populus trichocarpa]	GO:0008728(GTP diphosphokinase activity);GO:0008893(guanosine-3',5'-bis(diphosphate) 3'-diphosphatase activity);GO:0009507(chloroplast);GO:0015969(guanosine tetraphosphate metabolic process);GO:0042594(response to starvation)	03013(RNA transport)	NA
circRNA1045	Chr13	9306327	9311236	+	6	circRNA	Potri.013G089000.1	Potri.013G089000	mRNA	uncharacterized protein LOC18104289 isoform X3 [Populus trichocarpa]	GO:0008728(GTP diphosphokinase activity);GO:0008893(guanosine-3',5'-bis(diphosphate) 3'-diphosphatase activity);GO:0009507(chloroplast);GO:0015969(guanosine tetraphosphate metabolic process);GO:0042594(response to starvation)	03013(RNA transport)	NA
circRNA1046	Chr04	19478192	19482408	-	2	circRNA	Potri.004G176800.1	Potri.004G176800	mRNA	monooxygenase 2 [Populus trichocarpa]	GO:0004497(monooxygenase activity);GO:0044550(secondary metabolite biosynthetic process)	00906(Carotenoid biosynthesis)	EC:1.14.15.21
circRNA1047	Chr01	35339169	35339414	-	2	circRNA	Potri.001G347700.2	Potri.001G347700	mRNA	PREDICTED: glutaredoxin [Populus euphratica]	GO:0005737(cytoplasm);GO:0005773(vacuole);GO:0005794(Golgi apparatus);GO:0005829(cytosol);GO:0005886(plasma membrane);GO:0008794(arsenate reductase (glutaredoxin) activity);GO:0009055(electron transfer activity);GO:0015035(protein disulfide oxidoreductase activity);GO:0016021(integral component of membrane);GO:0045454(cell redox homeostasis);GO:0048046(apoplast)	NA	NA
circRNA1048	Chr15	15037461	15037991	+	3	circRNA	Potri.015G144900.4	Potri.015G144900	mRNA	uncharacterized protein LOC7474050 isoform X1 [Populus trichocarpa]	GO:0001056(RNA polymerase III activity);GO:0005666(DNA-directed RNA polymerase III complex)	00230(Purine metabolism);00240(Pyrimidine metabolism);03020(RNA polymerase)	NA
circRNA1049	Chr16	9380976	9385001	-	9	circRNA	Potri.016G097300.2	Potri.016G097300	mRNA	uncharacterized protein LOC18106261 isoform X4 [Populus trichocarpa]	GO:0003677(DNA binding);GO:0005515(protein binding);GO:0005634(nucleus);GO:0006355(regulation of transcription, DNA-templated);GO:0016746(transferase activity, transferring acyl groups);GO:0046872(metal ion binding)	04136(Autophagy - other eukaryotes)	NA
circRNA105	Chr01	8143204	8153690	+	1	intergenic	intergenic_circRNA	intergenic_circRNA	mRNA	NA	NA	NA	NA
circRNA1050	Chr16	9381297	9385001	-	8	circRNA	Potri.016G097300.3	Potri.016G097300	mRNA	uncharacterized protein LOC18106261 isoform X4 [Populus trichocarpa]	GO:0003677(DNA binding);GO:0005515(protein binding);GO:0005634(nucleus);GO:0006355(regulation of transcription, DNA-templated);GO:0016746(transferase activity, transferring acyl groups);GO:0046872(metal ion binding)	04136(Autophagy - other eukaryotes)	NA
circRNA1051	Chr10	9098061	9098212	-	1	circRNA	Potri.010G062900.2	Potri.010G062900	mRNA	beta-amylase 1, chloroplastic [Populus trichocarpa]	GO:0005634(nucleus);GO:0005829(cytosol);GO:0005983(starch catabolic process);GO:0009414(response to water deprivation);GO:0009507(chloroplast);GO:0016161(beta-amylase activity);GO:0102229(amylopectin maltohydrolase activity)	00500(Starch and sucrose metabolism)	EC:3.2.1.2
circRNA1052	Chr05	2030759	2031193	-	3	circRNA	Potri.005G027700.2	Potri.005G027700	mRNA	unknown [Populus trichocarpa x Populus deltoides]	GO:0000307(cyclin-dependent protein kinase holoenzyme complex);GO:0005634(nucleus);GO:0016538(cyclin-dependent protein serine/threonine kinase regulator activity);GO:0045737(positive regulation of cyclin-dependent protein serine/threonine kinase activity);GO:0045944(positive regulation of transcription by RNA polymerase II);GO:1901409(positive regulation of phosphorylation of RNA polymerase II C-…	03022(Basal transcription factors);03420(Nucleotide excision repair)	NA
circRNA1053	Chr05	3562471	3564061	+	4	circRNA	Potri.005G049100.2	Potri.005G049100	mRNA	PREDICTED: protein transport protein Sec24-like At4g32640 isoform X2 [Populus euphratica]	GO:0000139(Golgi membrane);GO:0005215(transporter activity);GO:0005737(cytoplasm);GO:0005789(endoplasmic reticulum membrane);GO:0005829(cytosol);GO:0006886(intracellular protein transport);GO:0006888(ER to Golgi vesicle-mediated transport);GO:0006979(response to oxidative stress);GO:0008270(zinc ion binding);GO:0016192(vesicle-mediated transport);GO:0030127(COPII vesicle coat);GO:0033116(endoplas…	04141(Protein processing in endoplasmic reticulum)	NA
circRNA1054	Chr05	15606220	15607788	+	4	circRNA	Potri.005G156600.1	Potri.005G156600	mRNA	PREDICTED: beta carbonic anhydrase 5, chloroplastic-like isoform X2 [Populus euphratica]	GO:0004089(carbonate dehydratase activity);GO:0008270(zinc ion binding);GO:0009507(chloroplast);GO:0015976(carbon utilization)	00910(Nitrogen metabolism)	EC:4.2.1.1
circRNA1055	Chr05	20598079	20598891	-	2	circRNA	Potri.005G188600.1	Potri.005G188600	mRNA	glycolipid transfer protein 3 isoform X1 [Populus trichocarpa]	GO:0005737(cytoplasm);GO:0120009(intermembrane lipid transfer);GO:0120013(intermembrane lipid transfer activity)	NA	NA
circRNA1056	Chr05	22641081	22642137	-	4	circRNA	Potri.005G213300.1	Potri.005G213300	mRNA	methylcrotonoyl-CoA carboxylase subunit alpha, mitochondrial isoform X3 [Populus trichocarpa]	GO:0004485(methylcrotonoyl-CoA carboxylase activity)	00280(Valine, leucine and isoleucine degradation)	EC:6.4.1.4
circRNA1057	Chr05	24543422	24543738	+	2	circRNA	Potri.005G238600.5	Potri.005G238600	mRNA	PREDICTED: hexokinase-2, chloroplastic [Populus euphratica]	GO:0001678(cellular glucose homeostasis);GO:0004340(glucokinase activity);GO:0005829(cytosol);GO:0006096(glycolytic process);GO:0008865(fructokinase activity);GO:0019158(mannokinase activity)	00010(Glycolysis / Gluconeogenesis);00051(Fructose and mannose metabolism);00052(Galactose metabolism);00500(Starch and sucrose metabolism);00520(Amino sugar and nucleotide sugar metabolism);00524(Neomycin, kanamycin and gentamicin biosynthesis)	EC:2.7.1.1
circRNA1058	Chr03	100075	102082	+	5	circRNA	Potri.003G000500.1	Potri.003G000500	mRNA	cullin-associated NEDD8-dissociated protein 1 [Populus trichocarpa]	GO:0005634(nucleus);GO:0010265(SCF complex assembly);GO:0016567(protein ubiquitination)	NA	NA
circRNA1059	Chr03	8250916	8251695	+	3	circRNA	Potri.003G055800.2	Potri.003G055800	mRNA	PREDICTED: heat shock 70 kDa protein 15-like isoform X1 [Populus euphratica]	GO:0005515(protein binding);GO:0005524(ATP binding);GO:0005634(nucleus);GO:0005737(cytoplasm);GO:0005829(cytosol);GO:0005886(plasma membrane);GO:0006457(protein folding);GO:0009408(response to heat);GO:0046686(response to cadmium ion)	NA	NA
circRNA106	Chr01	8148489	8158945	+	1	intergenic	intergenic_circRNA	intergenic_circRNA	mRNA	NA	NA	NA	NA
circRNA1060	Chr03	14081238	14081825	-	2	circRNA	Potri.003G117300.1	Potri.003G117300	mRNA	probable sodium/metabolite cotransporter BASS6, chloroplastic [Populus trichocarpa]	GO:0005342(organic acid transmembrane transporter activity);GO:0005887(integral component of plasma membrane)	NA	NA
circRNA1061	Chr03	16006111	16006416	-	1	circRNA	Potri.003G143700.1	Potri.003G143700	mRNA	PREDICTED: glutamine-dependent NAD(+) synthetase [Populus euphratica]	GO:0003952(NAD+ synthase (glutamine-hydrolyzing) activity);GO:0004359(glutaminase activity);GO:0005737(cytoplasm);GO:0009435(NAD biosynthetic process)	00760(Nicotinate and nicotinamide metabolism)	EC:6.3.5.1
circRNA1062	Chr03	18928230	18928514	-	2	circRNA	Potri.003G182600.1	Potri.003G182600	mRNA	ABC transporter C family member 13 isoform X1 [Populus trichocarpa]	GO:0000166(nucleotide binding);GO:0005524(ATP binding);GO:0005887(integral component of plasma membrane);GO:0016020(membrane);GO:0016021(integral component of membrane);GO:0016887(ATPase activity);GO:0042626(ATPase activity, coupled to transmembrane movement of substances);GO:0055085(transmembrane transport);GO:0005765(lysosomal membrane)	02010(ABC transporters)	NA
circRNA1063	Chr11	16075721	16076334	+	2	circRNA	Potri.011G137700.1	Potri.011G137700	mRNA	uncharacterized protein LOC7454429 [Populus trichocarpa]	GO:0003674(molecular_function);GO:0005773(vacuole);GO:0009507(chloroplast)	NA	NA
circRNA1064	Chr11	18101909	18103314	+	3	circRNA	Potri.011G164000.1	Potri.011G164000	mRNA	obg-like ATPase 1 [Populus trichocarpa]	GO:0005515(protein binding);GO:0005524(ATP binding);GO:0005525(GTP binding);GO:0005829(cytosol);GO:0009506(plasmodesma);GO:0009651(response to salt stress);GO:0016887(ATPase activity);GO:0046686(response to cadmium ion);GO:0046872(metal ion binding);GO:1901001(negative regulation of response to salt stress)	NA	NA
circRNA1065	Chr14	3013990	3014379	-	2	circRNA	Potri.014G037100.1	Potri.014G037100	mRNA	PREDICTED: transmembrane protein 147-like [Juglans regia]	GO:0003674(molecular_function);GO:0005739(mitochondrion);GO:0005794(Golgi apparatus);GO:0008150(biological_process);GO:0009507(chloroplast);GO:0016021(integral component of membrane)	NA	NA
circRNA1066	Chr14	3622707	3623199	+	2	circRNA	Potri.014G046000.1	Potri.014G046000	mRNA	protein ARABIDILLO 1 [Populus trichocarpa]	GO:0005634(nucleus);GO:0005737(cytoplasm)	NA	NA
circRNA1067	Chr14	5654052	5655505	-	3	circRNA	Potri.014G069800.1	Potri.014G069800	mRNA	proteasome subunit beta type-1 isoform X1 [Populus trichocarpa]	GO:0000502(proteasome complex);GO:0004298(threonine-type endopeptidase activity);GO:0005634(nucleus);GO:0005737(cytoplasm);GO:0005829(cytosol);GO:0005839(proteasome core complex);GO:0005886(plasma membrane);GO:0006511(ubiquitin-dependent protein catabolic process);GO:0008233(peptidase activity);GO:0009507(chloroplast);GO:0009817(defense response to fungus, incompatible interaction);GO:0048046(apo…	03050(Proteasome)	EC:3.4.25.1
circRNA1068	Chr14	7641207	7641356	+	1	circRNA	Potri.014G097800.2	Potri.014G097800	mRNA	uncharacterized protein LOC7494148 [Populus trichocarpa]	GO:0004386(helicase activity);GO:0005634(nucleus);GO:0008150(biological_process)	00500(Starch and sucrose metabolism);00230(Purine metabolism);00240(Pyrimidine metabolism);00740(Riboflavin metabolism);00760(Nicotinate and nicotinamide metabolism);00770(Pantothenate and CoA biosynthesis)	EC:3.6.1.9
circRNA1069	Chr14	8906705	8907044	-	2	circRNA	Potri.014G114200.1	Potri.014G114200	mRNA	pto-interacting protein 1 [Populus trichocarpa]	GO:0004672(protein kinase activity);GO:0005524(ATP binding);GO:0005737(cytoplasm);GO:0006468(protein phosphorylation);GO:0016301(kinase activity);GO:0016310(phosphorylation)	04626(Plant-pathogen interaction)	EC:2.7.11.1
circRNA107	Chr01	14673684	14688414	-	1	intergenic	intergenic_circRNA	intergenic_circRNA	mRNA	NA	NA	NA	NA
circRNA1070	Chr14	18320015	18320924	-	4	circRNA	Potri.014G194800.1	Potri.014G194800	mRNA	PREDICTED: uncharacterized protein LOC105118587 isoform X2 [Populus euphratica]	GO:0030027(lamellipodium);GO:0030335(positive regulation of cell migration);GO:0051638(barbed-end actin filament uncapping);GO:1902745(positive regulation of lamellipodium organization);GO:2000813(negative regulation of barbed-end actin filament capping)	NA	NA
circRNA1071	scaffold_25	33512	33725	-	1	circRNA	Potri.T010600.1	Potri.T010600	mRNA	uncharacterized protein LOC7465906 [Populus trichocarpa]	GO:0005739(mitochondrion);GO:0008270(zinc ion binding);GO:0010033(response to organic substance);GO:0050897(cobalt ion binding)	00010(Glycolysis / Gluconeogenesis);00071(Fatty acid degradation);00350(Tyrosine metabolism)	EC:1.1.1.1
circRNA1072	Chr12	3682738	3683484	-	2	circRNA	Potri.012G041000.1	Potri.012G041000	mRNA	calmodulin [Populus trichocarpa]	GO:0005515(protein binding)	04016(MAPK signaling pathway - plant);04070(Phosphatidylinositol signaling system);04626(Plant-pathogen interaction)	NA
circRNA1073	Chr12	13019244	13019726	-	2	circRNA	Potri.012G106200.2	Potri.012G106200	mRNA	signal recognition particle subunit SRP68 isoform X1 [Populus trichocarpa]	GO:0005047(signal recognition particle binding);GO:0005783(endoplasmic reticulum);GO:0005786(signal recognition particle, endoplasmic reticulum targeting);GO:0045047(protein targeting to ER)	03060(Protein export)	NA
circRNA1074	Chr13	491920	499634	-	21	circRNA	Potri.013G007800.2	Potri.013G007800	mRNA	PREDICTED: NHL repeat-containing protein 2 isoform X2 [Populus euphratica]	GO:0008152(metabolic process);GO:0009507(chloroplast);GO:0009534(chloroplast thylakoid);GO:0009535(chloroplast thylakoid membrane);GO:0009570(chloroplast stroma);GO:0010196(nonphotochemical quenching);GO:0016021(integral component of membrane);GO:0016787(hydrolase activity);GO:0042651(thylakoid membrane);GO:0045454(cell redox homeostasis);GO:0046872(metal ion binding)	00740(Riboflavin metabolism)	EC:3.1.3.102
circRNA1075	Chr13	1516585	1516992	+	1	circRNA	Potri.013G023000.1	Potri.013G023000	mRNA	hypothetical protein POPTR_013G023000 [Populus trichocarpa]	GO:0005737(cytoplasm)	00480(Glutathione metabolism)	EC:3.4.11.1
circRNA1076	Chr13	2441874	2442309	-	1	circRNA	Potri.013G036300.1	Potri.013G036300	mRNA	probable serine/threonine-protein kinase WNK9 [Populus trichocarpa]	GO:0004674(protein serine/threonine kinase activity);GO:0005829(cytosol);GO:0006468(protein phosphorylation);GO:0035556(intracellular signal transduction)	NA	NA
circRNA1077	Chr13	3417840	3420678	+	3	circRNA	Potri.013G047300.1	Potri.013G047300	mRNA	serine/threonine protein phosphatase 2A regulatory subunit B''beta [Populus trichocarpa]	GO:0005509(calcium ion binding);GO:0005634(nucleus);GO:0005829(cytosol);GO:0008150(biological_process)	03015(mRNA surveillance pathway)	NA
circRNA1078	Chr13	12383235	12383666	-	1	circRNA	Potri.013G110800.1	Potri.013G110800	mRNA	probable alkaline/neutral invertase D [Populus trichocarpa]	GO:0004564(beta-fructofuranosidase activity);GO:0004575(sucrose alpha-glucosidase activity);GO:0005634(nucleus);GO:0005829(cytosol);GO:0005987(sucrose catabolic process);GO:0033926(glycopeptide alpha-N-acetylgalactosaminidase activity);GO:0048364(root development)	03010(Ribosome)	NA
circRNA1079	Chr13	12878830	12879914	-	3	circRNA	Potri.013G115400.3	Potri.013G115400	mRNA	protein-tyrosine-phosphatase PTP1 isoform X1 [Populus trichocarpa]	GO:0004725(protein tyrosine phosphatase activity);GO:0005515(protein binding);GO:0005622(intracellular);GO:0005634(nucleus);GO:0005737(cytoplasm);GO:0005829(cytosol);GO:0005886(plasma membrane);GO:0006952(defense response);GO:0031348(negative regulation of defense response);GO:0033550(MAP kinase tyrosine phosphatase activity);GO:0035556(intracellular signal transduction)	NA	NA
circRNA108	Chr01	14934685	14968737	+	1	intergenic	intergenic_circRNA	intergenic_circRNA	mRNA	NA	NA	NA	NA
circRNA1080	Chr13	14231784	14232095	+	1	circRNA	Potri.013G130800.2	Potri.013G130800	mRNA	PREDICTED: putative ubiquitin-conjugating enzyme E2 38 isoform X1 [Populus euphratica]	GO:0005737(cytoplasm);GO:0031625(ubiquitin protein ligase binding);GO:0061630(ubiquitin protein ligase activity)	04120(Ubiquitin mediated proteolysis)	EC:2.3.2.24
circRNA1081	Chr17	1111970	1112124	+	1	circRNA	Potri.017G013300.1	Potri.017G013300	mRNA	hypothetical protein POPTR_017G013300 [Populus trichocarpa]	GO:0004722(protein serine/threonine phosphatase activity);GO:0005575(cellular_component);GO:0006470(protein dephosphorylation);GO:0046872(metal ion binding)	NA	NA
circRNA1082	Chr17	8889631	8889842	+	1	circRNA	Potri.017G076000.3	Potri.017G076000	mRNA	PREDICTED: cleavage and polyadenylation specificity factor subunit 3-I isoform X1 [Populus euphratica]	GO:0004518(nuclease activity);GO:0005515(protein binding);GO:0005634(nucleus);GO:0005847(mRNA cleavage and polyadenylation specificity factor complex);GO:0006378(mRNA polyadenylation);GO:0006397(mRNA processing);GO:0016180(snRNA processing)	03015(mRNA surveillance pathway)	NA
circRNA1083	Chr17	13688261	13688970	-	2	circRNA	Potri.017G125100.1	Potri.017G125100	mRNA	dehydroascorbate reductase [Populus tomentosa]	GO:0004364(glutathione transferase activity);GO:0005737(cytoplasm);GO:0006749(glutathione metabolic process)	00053(Ascorbate and aldarate metabolism);00480(Glutathione metabolism)	EC:2.5.1.18
circRNA1084	Chr17	14187700	14188068	-	3	circRNA	Potri.017G131100.1	Potri.017G131100	mRNA	glutamine synthetase cytosolic isozyme 1 [Populus trichocarpa]	GO:0004356(glutamate-ammonia ligase activity)	00630(Glyoxylate and dicarboxylate metabolism);00910(Nitrogen metabolism);00250(Alanine, aspartate and glutamate metabolism);00220(Arginine biosynthesis)	EC:6.3.1.2
circRNA1085	Chr16	6425567	6426035	-	3	circRNA	Potri.016G082900.1	Potri.016G082900	mRNA	protein MODIFIER OF SNC1 11 isoform X1 [Populus trichocarpa]	NA	NA	NA
circRNA1086	Chr16	8379859	8381198	-	4	circRNA	Potri.016G094300.2	Potri.016G094300	mRNA	receptor-like cytoplasmic kinase 176 [Populus trichocarpa]	GO:0004675(transmembrane receptor protein serine/threonine kinase activity);GO:0005524(ATP binding);GO:0005886(plasma membrane);GO:0006468(protein phosphorylation);GO:0006952(defense response);GO:0007166(cell surface receptor signaling pathway);GO:0009507(chloroplast);GO:0016301(kinase activity)	NA	NA
circRNA1087	Chr16	14072883	14073063	+	1	circRNA	Potri.016G138100.1	Potri.016G138100	mRNA	PREDICTED: transcription elongation factor S-II-like [Populus euphratica]	GO:0003677(DNA binding);GO:0003700(DNA binding transcription factor activity);GO:0003746(translation elongation factor activity);GO:0005634(nucleus);GO:0005829(cytosol);GO:0006351(transcription, DNA-templated);GO:0006354(DNA-templated transcription, elongation);GO:0006355(regulation of transcription, DNA-templated);GO:0006414(translational elongation);GO:0008270(zinc ion binding);GO:0009739(respo…	NA	NA
circRNA1088	Chr15	1269311	1269424	+	1	circRNA	Potri.015G017500.1	Potri.015G017500	mRNA	PREDICTED: glutamate synthase 1 [NADH], chloroplastic isoform X1 [Populus euphratica]	GO:0005737(cytoplasm);GO:0006537(glutamate biosynthetic process);GO:0015930(glutamate synthase activity);GO:0019676(ammonia assimilation cycle)	00910(Nitrogen metabolism);00250(Alanine, aspartate and glutamate metabolism)	EC:1.4.1.14
circRNA1089	Chr15	9066436	9066988	-	3	circRNA	Potri.015G066000.1	Potri.015G066000	mRNA	ATPase 11, plasma membrane-type [Populus trichocarpa]	GO:0005887(integral component of plasma membrane);GO:0008553(proton-exporting ATPase activity, phosphorylative mechanism);GO:0043231(intracellular membrane-bounded organelle);GO:0051453(regulation of intracellular pH);GO:1902600(proton transmembrane transport)	00190(Oxidative phosphorylation)	EC:3.6.3.6
circRNA109	Chr01	21571354	21623348	+	1	intergenic	intergenic_circRNA	intergenic_circRNA	mRNA	NA	NA	NA	NA
circRNA1090	Chr15	9771853	9772339	+	3	circRNA	Potri.015G073100.1	Potri.015G073100	mRNA	protease Do-like 9 [Populus trichocarpa]	GO:0004252(serine-type endopeptidase activity);GO:0005730(nucleolus);GO:0005739(mitochondrion);GO:0006508(proteolysis);GO:0008236(serine-type peptidase activity);GO:0009507(chloroplast)	03018(RNA degradation)	EC:3.6.4.13
circRNA1091	Chr15	10288630	10289312	+	3	circRNA	Potri.015G077600.1	Potri.015G077600	mRNA	probable boron transporter 2 [Populus trichocarpa]	GO:0005887(integral component of plasma membrane);GO:0008509(anion transmembrane transporter activity);GO:0051453(regulation of intracellular pH);GO:0098656(anion transmembrane transport)	NA	NA
circRNA1092	Chr15	14919652	14920769	-	3	circRNA	Potri.015G142900.1	Potri.015G142900	mRNA	hypothetical protein POPTR_015G142900 [Populus trichocarpa]	GO:0000228(nuclear chromosome);GO:0000710(meiotic mismatch repair);GO:0003684(damaged DNA binding);GO:0007131(reciprocal meiotic recombination);GO:0030983(mismatched DNA binding);GO:0032300(mismatch repair complex)	03430(Mismatch repair)	NA
circRNA1093	Chr19	2303982	2304567	-	2	circRNA	Potri.019G020000.1	Potri.019G020000	mRNA	PREDICTED: peroxisome biogenesis protein 12-like [Populus euphratica]	GO:0004842(ubiquitin-protein transferase activity);GO:0005779(integral component of peroxisomal membrane);GO:0006513(protein monoubiquitination);GO:0016558(protein import into peroxisome matrix);GO:1990429(peroxisomal importomer complex)	04146(Peroxisome)	NA
circRNA1094	Chr19	2763445	2763621	-	1	circRNA	Potri.019G024200.1	Potri.019G024200	mRNA	protein ILITYHIA isoform X1 [Populus trichocarpa]	GO:0005737(cytoplasm);GO:0005844(polysome);GO:0006417(regulation of translation);GO:0016020(membrane);GO:0019887(protein kinase regulator activity);GO:0019901(protein kinase binding);GO:0033674(positive regulation of kinase activity);GO:0036003(positive regulation of transcription from RNA polymerase II promoter in response to stress);GO:0043022(ribosome binding);GO:0045859(regulation of protein …	NA	NA
circRNA1095	Chr18	486416	486750	-	2	circRNA	Potri.018G006200.1	Potri.018G006200	mRNA	protein KAKU4 isoform X3 [Populus trichocarpa]	GO:0005515(protein binding);GO:0005634(nucleus);GO:0005635(nuclear envelope);GO:0005637(nuclear inner membrane);GO:0005768(endosome);GO:0005794(Golgi apparatus);GO:0005802(trans-Golgi network);GO:0005886(plasma membrane);GO:0071763(nuclear membrane organization)	03013(RNA transport)	NA
circRNA1096	Chr18	5891421	5894218	-	4	circRNA	Potri.018G056400.1	Potri.018G056400	mRNA	uncharacterized protein LOC18107601 isoform X3 [Populus trichocarpa]	GO:0003674(molecular_function);GO:0005634(nucleus);GO:0008150(biological_process)	NA	NA
circRNA1097	Chr18	8136161	8138742	-	6	circRNA	Potri.018G064500.1	Potri.018G064500	mRNA	AT-rich interactive domain-containing protein 4 [Populus trichocarpa]	GO:0003677(DNA binding);GO:0005622(intracellular);GO:0005634(nucleus);GO:0006351(transcription, DNA-templated);GO:0006355(regulation of transcription, DNA-templated);GO:0046872(metal ion binding)	NA	NA
circRNA1098	Chr18	9557131	9557295	-	1	circRNA	Potri.018G073100.1	Potri.018G073100	mRNA	tudor domain-containing protein 3, partial [Populus trichocarpa]	GO:0005739(mitochondrion)	NA	NA
circRNA1099	Chr18	14822504	14823810	+	3	circRNA	Potri.018G125300.4	Potri.018G125300	mRNA	putative clathrin assembly protein At5g35200 [Populus trichocarpa]	GO:0005545(1-phosphatidylinositol binding);GO:0005794(Golgi apparatus);GO:0005886(plasma membrane);GO:0005905(clathrin-coated pit);GO:0006897(endocytosis);GO:0030136(clathrin-coated vesicle);GO:0030276(clathrin binding);GO:0048268(clathrin coat assembly)	NA	NA
circRNA11	Chr03	178910	181299	-	4	circRNA	Potri.003G000900.1	Potri.003G000900	mRNA	PREDICTED: mitotic spindle checkpoint protein MAD1-like [Populus euphratica]	GO:0000776(kinetochore);GO:0005634(nucleus);GO:0005635(nuclear envelope);GO:0007093(mitotic cell cycle checkpoint);GO:0007094(mitotic spindle assembly checkpoint);GO:0051301(cell division);GO:0051315(attachment of mitotic spindle microtubules to kinetochore);GO:0072686(mitotic spindle)	NA	NA
circRNA110	Chr01	23118140	23271664	+	1	intergenic	intergenic_circRNA	intergenic_circRNA	mRNA	NA	NA	NA	NA
circRNA1100	Chr10	7114790	7115736	-	3	circRNA	Potri.010G041100.1	Potri.010G041100	mRNA	carbonic anhydrase 2 isoform X3 [Populus trichocarpa]	GO:0004089(carbonate dehydratase activity);GO:0005737(cytoplasm);GO:0005829(cytosol);GO:0008270(zinc ion binding);GO:0009507(chloroplast);GO:0009535(chloroplast thylakoid membrane);GO:0009570(chloroplast stroma);GO:0009941(chloroplast envelope);GO:0015976(carbon utilization);GO:0042742(defense response to bacterium);GO:0048046(apoplast)	00910(Nitrogen metabolism)	EC:4.2.1.1
circRNA1101	Chr10	8322399	8322561	-	1	circRNA	Potri.010G052700.1	Potri.010G052700	mRNA	E3 ubiquitin-protein ligase AIRP2 [Populus trichocarpa]	GO:0005634(nucleus);GO:0016021(integral component of membrane)	NA	NA
circRNA1102	Chr10	10783711	10783951	-	1	circRNA	Potri.010G081600.1	Potri.010G081600	mRNA	unknown [Populus trichocarpa]	GO:0004066(asparagine synthase (glutamine-hydrolyzing) activity);GO:0005829(cytosol);GO:0006529(asparagine biosynthetic process);GO:0006541(glutamine metabolic process);GO:0042803(protein homodimerization activity)	NA	NA
circRNA1103	Chr10	15467232	15467549	+	2	circRNA	Potri.010G143900.1	Potri.010G143900	mRNA	ubiquitin-conjugating enzyme E2 32 [Populus trichocarpa]	GO:0005737(cytoplasm);GO:0031625(ubiquitin protein ligase binding);GO:0061630(ubiquitin protein ligase activity)	04141(Protein processing in endoplasmic reticulum);04120(Ubiquitin mediated proteolysis)	EC:2.3.2.23
circRNA1104	Chr10	17157323	17159459	+	7	circRNA	Potri.010G169800.1	Potri.010G169800	mRNA	importin-4 isoform X1 [Populus trichocarpa]	GO:0005737(cytoplasm);GO:0006607(NLS-bearing protein import into nucleus);GO:0006610(ribosomal protein import into nucleus);GO:0008139(nuclear localization sequence binding);GO:0031965(nuclear membrane);GO:0034399(nuclear periphery)	NA	NA
circRNA1105	Chr10	17876740	17876986	+	1	circRNA	Potri.010G180300.2	Potri.010G180300	mRNA	probable ubiquitin-like-specific protease 2A [Populus trichocarpa]	GO:0004175(endopeptidase activity);GO:0005634(nucleus);GO:0016926(protein desumoylation);GO:0016929(SUMO-specific protease activity)	NA	NA
circRNA1106	Chr10	19489906	19490785	-	4	circRNA	Potri.010G203500.1	Potri.010G203500	mRNA	triosephosphate isomerase, cytosolic [Populus trichocarpa]	GO:0004807(triose-phosphate isomerase activity);GO:0005829(cytosol);GO:0006094(gluconeogenesis);GO:0006096(glycolytic process);GO:0019563(glycerol catabolic process);GO:0046166(glyceraldehyde-3-phosphate biosynthetic process)	00010(Glycolysis / Gluconeogenesis);00051(Fructose and mannose metabolism);00562(Inositol phosphate metabolism);00710(Carbon fixation in photosynthetic organisms)	EC:5.3.1.1
circRNA1107	Chr10	19499760	19500812	+	2	circRNA	Potri.010G203600.2	Potri.010G203600	mRNA	DNA replication complex GINS protein PSF2 [Populus trichocarpa]	GO:0000727(double-strand break repair via break-induced replication);GO:0000811(GINS complex);GO:0031298(replication fork protection complex);GO:0043138(3'-5' DNA helicase activity);GO:1902975(mitotic DNA replication initiation)	NA	NA
circRNA1108	Chr10	20977502	20977915	+	1	circRNA	Potri.010G226500.1	Potri.010G226500	mRNA	PREDICTED: U-box domain-containing protein 14-like [Populus euphratica]	GO:0005634(nucleus);GO:0005737(cytoplasm)	NA	NA
circRNA1109	Chr08	9321164	9321430	+	1	circRNA	Potri.008G139700.2	Potri.008G139700	mRNA	PREDICTED: 65-kDa microtubule-associated protein 6-like isoform X1 [Populus euphratica]	GO:0000910(cytokinesis);GO:0005634(nucleus);GO:0005739(mitochondrion);GO:0005874(microtubule);GO:0007020(microtubule nucleation);GO:0008017(microtubule binding);GO:0009524(phragmoplast);GO:0009536(plastid);GO:0009574(preprophase band);GO:0031116(positive regulation of microtubule polymerization)	NA	NA
circRNA111	Chr01	23895272	23953126	-	1	intergenic	intergenic_circRNA	intergenic_circRNA	mRNA	NA	NA	NA	NA
circRNA1110	Chr09	1137885	1139254	-	2	circRNA	Potri.009G006200.3	Potri.009G006200	mRNA	PREDICTED: uncharacterized protein LOC105131168 isoform X5 [Populus euphratica]	GO:0003674(molecular_function);GO:0005634(nucleus);GO:0008150(biological_process)	NA	NA
circRNA1111	Chr09	2234301	2234807	-	3	circRNA	Potri.009G013600.2	Potri.009G013600	mRNA	protein disulfide isomerase-like 1-4 [Populus trichocarpa]	GO:0003756(protein disulfide isomerase activity);GO:0005783(endoplasmic reticulum);GO:0006457(protein folding);GO:0034976(response to endoplasmic reticulum stress)	04141(Protein processing in endoplasmic reticulum)	EC:5.3.4.1
circRNA1112	Chr09	2522645	2523885	+	3	circRNA	Potri.009G014700.1	Potri.009G014700	mRNA	serine/threonine-protein phosphatase 6 regulatory subunit 3 isoform X2 [Populus trichocarpa]	GO:0008150(biological_process)	NA	NA
circRNA1113	Chr09	5697940	5699108	+	2	circRNA	Potri.009G052800.1	Potri.009G052800	mRNA	PREDICTED: uncharacterized protein LOC105126386 [Populus euphratica]	GO:0005634(nucleus);GO:0005886(plasma membrane);GO:0015031(protein transport);GO:0016020(membrane);GO:0016021(integral component of membrane)	03060(Protein export);04141(Protein processing in endoplasmic reticulum)	NA
circRNA1114	Chr09	6995685	6996133	-	3	circRNA	Potri.009G070900.2	Potri.009G070900	mRNA	DNA-directed RNA polymerases II, IV and V subunit 11 [Populus trichocarpa]	GO:0001055(RNA polymerase II activity);GO:0005665(DNA-directed RNA polymerase II, core complex)	00230(Purine metabolism);00240(Pyrimidine metabolism);03020(RNA polymerase)	NA
circRNA1115	Chr09	8837042	8837769	+	3	circRNA	Potri.009G099300.1	Potri.009G099300	mRNA	polyadenylate-binding protein 8 [Populus trichocarpa]	GO:0003723(RNA binding);GO:0003729(mRNA binding);GO:0003743(translation initiation factor activity);GO:0005515(protein binding);GO:0005634(nucleus);GO:0005737(cytoplasm);GO:0005829(cytosol);GO:0006417(regulation of translation);GO:0016032(viral process);GO:0046686(response to cadmium ion)	03013(RNA transport);03015(mRNA surveillance pathway);03018(RNA degradation)	NA
circRNA1116	Chr04	8441713	8442022	-	1	circRNA	Potri.004G097800.1	Potri.004G097800	mRNA	PREDICTED: plastidic glucose transporter 4-like isoform X2 [Populus euphratica]	GO:0005351(carbohydrate:proton symporter activity);GO:0005355(glucose transmembrane transporter activity);GO:0005887(integral component of plasma membrane);GO:0046323(glucose import)	NA	NA
circRNA1117	Chr04	9149296	9151111	-	4	circRNA	Potri.004G104200.1	Potri.004G104200	mRNA	PREDICTED: histone acetyltransferase HAC12-like isoform X1 [Populus euphratica]	GO:0003712(transcription cofactor activity);GO:0004402(histone acetyltransferase activity);GO:0005634(nucleus);GO:0006351(transcription, DNA-templated);GO:0006355(regulation of transcription, DNA-templated);GO:0006473(protein acetylation);GO:0008270(zinc ion binding);GO:0009908(flower development);GO:0016573(histone acetylation)	NA	NA
circRNA1118	Chr04	21495472	21495609	-	1	circRNA	Potri.004G206000.1	Potri.004G206000	mRNA	probable galacturonosyltransferase 3 isoform X1 [Populus trichocarpa]	GO:0000139(Golgi membrane);GO:0005768(endosome);GO:0005774(vacuolar membrane);GO:0005794(Golgi apparatus);GO:0005802(trans-Golgi network);GO:0016021(integral component of membrane);GO:0016051(carbohydrate biosynthetic process);GO:0016757(transferase activity, transferring glycosyl groups);GO:0045489(pectin biosynthetic process);GO:0047262(polygalacturonate 4-alpha-galacturonosyltransferase activi…	00520(Amino sugar and nucleotide sugar metabolism)	EC:2.4.1.43
circRNA1119	Chr04	21779678	21780140	-	2	circRNA	Potri.004G210100.4	Potri.004G210100	mRNA	PREDICTED: ankyrin repeat domain-containing protein 2-like [Populus euphratica]	GO:0005515(protein binding);GO:0005634(nucleus);GO:0005737(cytoplasm);GO:0005886(plasma membrane);GO:0006355(regulation of transcription, DNA-templated);GO:0008289(lipid binding);GO:0030941(chloroplast targeting sequence binding);GO:0031359(integral component of chloroplast outer membrane);GO:0045036(protein targeting to chloroplast)	NA	NA
circRNA112	Chr01	24355769	24416245	-	1	intergenic	intergenic_circRNA	intergenic_circRNA	mRNA	NA	NA	NA	NA
circRNA1120	Chr04	22895053	22896681	+	5	circRNA	Potri.004G222900.8	Potri.004G222900	mRNA	PREDICTED: ATP-dependent RNA helicase Dhx29 isoform X1 [Populus euphratica]	GO:0004004(ATP-dependent RNA helicase activity);GO:0005634(nucleus);GO:0005739(mitochondrion);GO:0006396(RNA processing)	NA	NA
circRNA1121	Chr06	4003367	4005118	-	4	circRNA	Potri.006G054800.1	Potri.006G054800	mRNA	uncharacterized protein LOC7485455 isoform X1 [Populus trichocarpa]	GO:0003824(catalytic activity);GO:0005794(Golgi apparatus);GO:0006486(protein glycosylation);GO:0010409(extensin metabolic process);GO:0016020(membrane);GO:0016021(integral component of membrane);GO:0016757(transferase activity, transferring glycosyl groups);GO:0080147(root hair cell development)	NA	NA
circRNA1122	Chr06	8729728	8730537	+	3	circRNA	Potri.006G111800.1	Potri.006G111800	mRNA	RING finger and transmembrane domain-containing protein 2 isoform X2 [Populus trichocarpa]	GO:0008270(zinc ion binding);GO:0016021(integral component of membrane)	NA	NA
circRNA1123	Chr06	21610377	21611221	-	2	circRNA	Potri.006G201100.3	Potri.006G201100	mRNA	ubiquitin carboxyl-terminal hydrolase 8 [Populus trichocarpa]	GO:0004843(thiol-dependent ubiquitin-specific protease activity);GO:0005634(nucleus);GO:0006511(ubiquitin-dependent protein catabolic process);GO:0016579(protein deubiquitination);GO:0036459(thiol-dependent ubiquitinyl hydrolase activity)	NA	NA
circRNA1124	Chr06	26841877	26842260	-	2	circRNA	Potri.006G266500.1	Potri.006G266500	mRNA	monogalactosyldiacylglycerol synthase, chloroplastic isoform X1 [Populus trichocarpa]	GO:0008194(UDP-glycosyltransferase activity);GO:0009247(glycolipid biosynthetic process);GO:0009507(chloroplast);GO:0009536(plastid);GO:0009706(chloroplast inner membrane);GO:0009793(embryo development ending in seed dormancy);GO:0009941(chloroplast envelope);GO:0010027(thylakoid membrane organization);GO:0016757(transferase activity, transferring glycosyl groups);GO:0016758(transferase activity,…	00561(Glycerolipid metabolism)	EC:2.4.1.46
circRNA1125	Chr07	4211212	4212336	+	5	circRNA	Potri.007G046200.1	Potri.007G046200	mRNA	floral homeotic protein APETALA 2 isoform X3 [Populus trichocarpa]	GO:0003677(DNA binding);GO:0003700(DNA binding transcription factor activity);GO:0005634(nucleus);GO:0006351(transcription, DNA-templated);GO:0006355(regulation of transcription, DNA-templated);GO:0009908(flower development);GO:0010073(meristem maintenance);GO:0010093(specification of floral organ identity);GO:0019953(sexual reproduction);GO:0030154(cell differentiation);GO:0048316(seed developme…	NA	NA
circRNA1126	Chr07	13533403	13533857	-	2	circRNA	Potri.007G113300.1	Potri.007G113300	mRNA	transcription initiation factor TFIID subunit 1 isoform X2 [Populus trichocarpa]	GO:0003677(DNA binding);GO:0004402(histone acetyltransferase activity);GO:0005634(nucleus);GO:0005669(transcription factor TFIID complex);GO:0009294(DNA mediated transformation);GO:0017025(TBP-class protein binding);GO:0043565(sequence-specific DNA binding);GO:0045944(positive regulation of transcription by RNA polymerase II)	03022(Basal transcription factors)	NA
circRNA1127	Chr01	2262512	2265306	-	5	circRNA	Potri.001G030700.1	Potri.001G030700	mRNA	DNA-directed RNA polymerase I subunit 2 [Populus trichocarpa]	GO:0001054(RNA polymerase I activity);GO:0005736(DNA-directed RNA polymerase I complex)	00230(Purine metabolism);00240(Pyrimidine metabolism);03020(RNA polymerase)	EC:2.7.7.6
circRNA1128	Chr01	14793030	14793487	+	2	circRNA	Potri.001G174600.1	Potri.001G174600	mRNA	PREDICTED: serine-threonine kinase receptor-associated protein-like [Populus euphratica]	GO:0000166(nucleotide binding);GO:0005737(cytoplasm);GO:0005829(cytosol);GO:0008150(biological_process);GO:0080008(Cul4-RING E3 ubiquitin ligase complex)	03013(RNA transport)	NA
circRNA1129	Chr01	15178103	15178488	+	1	circRNA	Potri.001G177300.1	Potri.001G177300	mRNA	D-glycerate 3-kinase, chloroplastic isoform X1 [Populus trichocarpa]	GO:0004849(uridine kinase activity);GO:0005829(cytosol);GO:0006206(pyrimidine nucleobase metabolic process);GO:0043097(pyrimidine nucleoside salvage)	00630(Glyoxylate and dicarboxylate metabolism);00561(Glycerolipid metabolism);00260(Glycine, serine and threonine metabolism)	EC:2.7.1.31
circRNA113	Chr01	24790649	24808542	+	1	intergenic	intergenic_circRNA	intergenic_circRNA	mRNA	NA	NA	NA	NA
circRNA1130	Chr01	19675986	19677367	-	4	circRNA	Potri.001G201000.2	Potri.001G201000	mRNA	protein ROOT HAIR DEFECTIVE 3 isoform X1 [Populus trichocarpa]	GO:0000139(Golgi membrane);GO:0005525(GTP binding);GO:0005634(nucleus);GO:0005737(cytoplasm);GO:0005774(vacuolar membrane);GO:0005783(endoplasmic reticulum);GO:0005789(endoplasmic reticulum membrane);GO:0005886(plasma membrane);GO:0006888(ER to Golgi vesicle-mediated transport);GO:0009832(plant-type cell wall biogenesis);GO:0009932(cell tip growth);GO:0010053(root epidermal cell differentiation);…	NA	NA
circRNA1131	Chr01	21144324	21144545	+	1	circRNA	Potri.001G211000.2	Potri.001G211000	mRNA	uncharacterized protein At1g10890 isoform X1 [Populus trichocarpa]	NA	NA	NA
circRNA1132	Chr01	22396176	22396829	+	1	circRNA	Potri.001G218100.2	Potri.001G218100	mRNA	serine/threonine-protein kinase Nek5 [Populus trichocarpa]	GO:0006468(protein phosphorylation)	NA	NA
circRNA1133	Chr01	23993094	23994120	-	3	circRNA	Potri.001G228000.1	Potri.001G228000	mRNA	putative box C/D snoRNA protein SPCC613.07 [Populus trichocarpa]	GO:0005634(nucleus);GO:0005737(cytoplasm);GO:0016074(snoRNA metabolic process)	NA	NA
circRNA1134	Chr01	24192787	24193519	-	3	circRNA	Potri.001G230000.17	Potri.001G230000	mRNA	PREDICTED: callose synthase 2-like [Populus euphratica]	GO:0000148(1,3-beta-D-glucan synthase complex);GO:0003843(1,3-beta-D-glucan synthase activity);GO:0005886(plasma membrane)	NA	NA
circRNA1135	Chr01	25517438	25518170	-	2	circRNA	Potri.001G244400.1	Potri.001G244400	mRNA	uncharacterized protein LOC7465090 [Populus trichocarpa]	GO:0003713(transcription coactivator activity);GO:0006366(transcription by RNA polymerase II)	03022(Basal transcription factors)	NA
circRNA1136	Chr01	33522749	33523898	+	1	circRNA	Potri.001G331700.1	Potri.001G331700	mRNA	PREDICTED: chloride channel protein CLC-b [Populus euphratica]	GO:0005247(voltage-gated chloride channel activity);GO:0005253(anion channel activity);GO:0005515(protein binding);GO:0005622(intracellular);GO:0005634(nucleus);GO:0006821(chloride transport);GO:0009671(nitrate:proton symporter activity);GO:0009705(plant-type vacuole membrane);GO:0034707(chloride channel complex);GO:0034765(regulation of ion transmembrane transport);GO:1902476(chloride transmembr…	NA	NA
circRNA1137	Chr01	36374210	36374469	-	2	circRNA	Potri.001G355800.1	Potri.001G355800	mRNA	adenylyltransferase and sulfurtransferase MOCS3 [Populus trichocarpa]	GO:0002143(tRNA wobble position uridine thiolation);GO:0004792(thiosulfate sulfurtransferase activity);GO:0005829(cytosol);GO:0032447(protein urmylation);GO:0042292(URM1 activating enzyme activity);GO:0070733(protein adenylyltransferase activity)	04122(Sulfur relay system)	EC:2.8.1.11
circRNA1138	Chr01	50151587	50154211	+	4	circRNA	Potri.001G469500.2	Potri.001G469500	mRNA	PREDICTED: enhancer of mRNA-decapping protein 4 [Populus euphratica]	GO:0000166(nucleotide binding);GO:0000932(P-body);GO:0003729(mRNA binding);GO:0005515(protein binding);GO:0005634(nucleus);GO:0005829(cytosol);GO:0006397(mRNA processing);GO:0006402(mRNA catabolic process);GO:0009791(post-embryonic development);GO:0009965(leaf morphogenesis);GO:0010071(root meristem specification);GO:0010072(primary shoot apical meristem specification);GO:0031087(deadenylation-in…	03018(RNA degradation)	NA
circRNA1139	Chr01	50281244	50282305	-	3	circRNA	Potri.001G471700.2	Potri.001G471700	mRNA	actin-related protein 8 isoform X2 [Populus trichocarpa]	GO:0005200(structural constituent of cytoskeleton);GO:0005524(ATP binding);GO:0005634(nucleus);GO:0005730(nucleolus);GO:0005737(cytoplasm);GO:0030029(actin filament-based process)	NA	NA
circRNA114	Chr01	28376354	28378539	+	1	intergenic	intergenic_circRNA	intergenic_circRNA	mRNA	NA	NA	NA	NA
circRNA1140	Chr02	2638577	2639651	-	2	circRNA	Potri.002G041300.2	Potri.002G041300	mRNA	poly [ADP-ribose] polymerase 1 [Populus trichocarpa]	GO:0003910(DNA ligase (ATP) activity);GO:0005737(cytoplasm);GO:0006273(lagging strand elongation);GO:0051103(DNA ligation involved in DNA repair)	03410(Base excision repair)	EC:2.4.2.30
circRNA1141	Chr02	22240283	22240874	-	2	circRNA	Potri.002G230700.1	Potri.002G230700	mRNA	uncharacterized protein At3g49140 isoform X3 [Populus trichocarpa]	GO:0005634(nucleus)	NA	NA
circRNA1142	Chr02	23599989	23601507	-	3	circRNA	Potri.002G243900.1	Potri.002G243900	mRNA	purple acid phosphatase 15 isoform X1 [Populus trichocarpa]	GO:0003993(acid phosphatase activity);GO:0004722(protein serine/threonine phosphatase activity);GO:0005576(extracellular region);GO:0009845(seed germination);GO:0009846(pollen germination);GO:0046872(metal ion binding)	NA	NA
circRNA1143	Chr04	17274423	17274616	-	1	circRNA	Potri.004G150300.2	Potri.004G150300	mRNA	PREDICTED: protein TIC 62, chloroplastic-like isoform X2 [Populus euphratica]	GO:0009507(chloroplast);GO:0009534(chloroplast thylakoid);GO:0009535(chloroplast thylakoid membrane);GO:0009570(chloroplast stroma);GO:0009706(chloroplast inner membrane);GO:0009941(chloroplast envelope);GO:0015031(protein transport)	NA	NA
circRNA1144	Chr03	19796705	19797391	-	4	circRNA	Potri.003G194600.9	Potri.003G194600	mRNA	transcription factor TGA2 [Populus trichocarpa]	GO:0004683(calmodulin-dependent protein kinase activity);GO:0005516(calmodulin binding);GO:0005634(nucleus);GO:0005737(cytoplasm);GO:0009738(abscisic acid-activated signaling pathway);GO:0009931(calcium-dependent protein serine/threonine kinase activity);GO:0018105(peptidyl-serine phosphorylation);GO:0035556(intracellular signal transduction);GO:0046777(protein autophosphorylation)	04075(Plant hormone signal transduction)	NA
circRNA1145	Chr08	9441134	9441286	-	1	circRNA	Potri.008G141300.1	Potri.008G141300	mRNA	hypothetical protein POPTR_008G141300 [Populus trichocarpa]	GO:0000166(nucleotide binding);GO:0005198(structural molecule activity);GO:0005635(nuclear envelope);GO:0005643(nuclear pore);GO:0005730(nucleolus);GO:0005737(cytoplasm);GO:0005783(endoplasmic reticulum);GO:0005829(cytosol);GO:0005834(heterotrimeric G-protein complex);GO:0006900(vesicle budding from membrane);GO:0015031(protein transport);GO:0030127(COPII vesicle coat);GO:0051028(mRNA transport);…	03013(RNA transport);04141(Protein processing in endoplasmic reticulum)	NA
circRNA1146	Chr14	8585371	8591219	+	7	circRNA	Potri.014G109900.2	Potri.014G109900	mRNA	paladin isoform X2 [Populus trichocarpa]	GO:0004725(protein tyrosine phosphatase activity);GO:0005634(nucleus);GO:0005737(cytoplasm)	03040(Spliceosome);03013(RNA transport);03015(mRNA surveillance pathway)	EC:3.6.4.13
circRNA1147	Chr03	17702114	17702690	-	4	circRNA	Potri.003G166400.2	Potri.003G166400	mRNA	pyruvate dehydrogenase E1 component subunit beta, mitochondrial isoform X1 [Populus trichocarpa]	GO:0004674(protein serine/threonine kinase activity);GO:0004739(pyruvate dehydrogenase (acetyl-transferring) activity);GO:0005524(ATP binding);GO:0005730(nucleolus);GO:0005739(mitochondrion);GO:0005759(mitochondrial matrix);GO:0005774(vacuolar membrane);GO:0005794(Golgi apparatus);GO:0005829(cytosol);GO:0006086(acetyl-CoA biosynthetic process from pyruvate);GO:0006096(glycolytic process);GO:00064…	00010(Glycolysis / Gluconeogenesis);00020(Citrate cycle (TCA cycle));00620(Pyruvate metabolism)	EC:1.2.4.1
circRNA1148	Chr03	17397713	17397857	-	1	circRNA	Potri.003G163100.1	Potri.003G163100	mRNA	uncharacterized protein LOC7481180 [Populus trichocarpa]	GO:0003674(molecular_function);GO:0005634(nucleus);GO:0008150(biological_process)	NA	NA
circRNA1149	Chr15	3134629	3134775	-	1	circRNA	Potri.015G035800.1	Potri.015G035800	mRNA	protein TIFY 6B isoform X2 [Populus trichocarpa]	GO:0003714(transcription corepressor activity);GO:0005634(nucleus);GO:0009611(response to wounding);GO:0031347(regulation of defense response);GO:1903507(negative regulation of nucleic acid-templated transcription);GO:2000022(regulation of jasmonic acid mediated signaling pathway)	04075(Plant hormone signal transduction)	NA
circRNA115	Chr01	29634286	29699277	-	1	intergenic	intergenic_circRNA	intergenic_circRNA	mRNA	NA	NA	NA	NA
circRNA1150	Chr11	16703273	16703977	+	2	circRNA	Potri.011G147700.1	Potri.011G147700	mRNA	PREDICTED: 60S ribosomal protein L9 [Populus euphratica]	GO:0002181(cytoplasmic translation);GO:0003723(RNA binding);GO:0003735(structural constituent of ribosome);GO:0022625(cytosolic large ribosomal subunit)	03010(Ribosome)	NA
circRNA1151	Chr06	21006810	21009551	-	7	circRNA	Potri.006G194900.2	Potri.006G194900	mRNA	kinesin-like protein KIN-7K, chloroplastic isoform X2 [Populus trichocarpa]	GO:0003777(microtubule motor activity);GO:0005871(kinesin complex);GO:0007018(microtubule-based movement);GO:0016887(ATPase activity)	NA	NA
circRNA1152	Chr09	1064704	1064988	+	2	circRNA	Potri.009G005700.5	Potri.009G005700	mRNA	E3 ubiquitin-protein ligase RZFP34 [Populus trichocarpa]	GO:0005634(nucleus);GO:0005783(endoplasmic reticulum);GO:0008270(zinc ion binding);GO:0016567(protein ubiquitination);GO:0016740(transferase activity);GO:1902456(regulation of stomatal opening)	04120(Ubiquitin mediated proteolysis)	EC:2.3.2.27
circRNA1153	Chr15	1268803	1269392	+	2	circRNA	Potri.015G017500.2	Potri.015G017500	mRNA	PREDICTED: glutamate synthase 1 [NADH], chloroplastic isoform X1 [Populus euphratica]	GO:0005737(cytoplasm);GO:0006537(glutamate biosynthetic process);GO:0015930(glutamate synthase activity);GO:0019676(ammonia assimilation cycle)	00910(Nitrogen metabolism);00250(Alanine, aspartate and glutamate metabolism)	EC:1.4.1.14
circRNA1154	Chr14	11113667	11114060	-	2	circRNA	Potri.014G145700.5	Potri.014G145700	mRNA	aspartokinase 2, chloroplastic isoform X2 [Populus trichocarpa]	GO:0004072(aspartate kinase activity);GO:0005524(ATP binding);GO:0009067(aspartate family amino acid biosynthetic process);GO:0009088(threonine biosynthetic process);GO:0009089(lysine biosynthetic process via diaminopimelate);GO:0009507(chloroplast);GO:0009570(chloroplast stroma);GO:0016310(phosphorylation)	00260(Glycine, serine and threonine metabolism);00270(Cysteine and methionine metabolism);00300(Lysine biosynthesis);00261(Monobactam biosynthesis)	EC:2.7.2.4
circRNA1155	Chr16	841014	841289	+	1	circRNA	Potri.016G015500.1	Potri.016G015500	mRNA	hypothetical protein [Populus tomentosa]	GO:0005575(cellular_component)	NA	NA
circRNA1156	Chr05	3577149	3577327	-	2	circRNA	Potri.005G049400.1	Potri.005G049400	mRNA	40S ribosomal protein S24-1 [Populus trichocarpa]	GO:0000462(maturation of SSU-rRNA from tricistronic rRNA transcript (SSU-rRNA, 5.8S rRNA, LSU-rRNA));GO:0022627(cytosolic small ribosomal subunit)	03010(Ribosome)	NA
circRNA1157	Chr15	9203011	9205681	+	3	circRNA	Potri.015G067300.1	Potri.015G067300	mRNA	DDT domain-containing protein DDR4 [Populus trichocarpa]	GO:0004004(ATP-dependent RNA helicase activity);GO:0010501(RNA secondary structure unwinding)	NA	NA
circRNA1158	Chr01	1267473	1288162	-	1	intergenic	intergenic_circRNA	intergenic_circRNA	mRNA	NA	NA	NA	NA
circRNA1159	Chr01	3611943	3658150	+	1	intergenic	intergenic_circRNA	intergenic_circRNA	mRNA	NA	NA	NA	NA
circRNA116	Chr01	29669756	29699277	-	1	intergenic	intergenic_circRNA	intergenic_circRNA	mRNA	NA	NA	NA	NA
circRNA1160	Chr01	15246039	15313317	-	1	intergenic	intergenic_circRNA	intergenic_circRNA	mRNA	NA	NA	NA	NA
circRNA1161	Chr01	27746076	27764457	-	1	intergenic	intergenic_circRNA	intergenic_circRNA	mRNA	NA	NA	NA	NA
circRNA1162	Chr01	27746076	27789854	-	1	intergenic	intergenic_circRNA	intergenic_circRNA	mRNA	NA	NA	NA	NA
circRNA1163	Chr01	40055314	40241467	+	1	intergenic	intergenic_circRNA	intergenic_circRNA	mRNA	NA	NA	NA	NA
circRNA1164	Chr01	40092915	40239119	+	1	intergenic	intergenic_circRNA	intergenic_circRNA	mRNA	NA	NA	NA	NA
circRNA1165	Chr01	40133326	40244167	+	1	intergenic	intergenic_circRNA	intergenic_circRNA	mRNA	NA	NA	NA	NA
circRNA1166	Chr01	40761190	40782251	-	1	intergenic	intergenic_circRNA	intergenic_circRNA	mRNA	NA	NA	NA	NA
circRNA1167	Chr01	42250117	42263371	-	1	intergenic	intergenic_circRNA	intergenic_circRNA	mRNA	NA	NA	NA	NA
circRNA1168	Chr01	44662569	44687104	+	1	intergenic	intergenic_circRNA	intergenic_circRNA	mRNA	NA	NA	NA	NA
circRNA1169	Chr01	44663027	44687527	+	1	intergenic	intergenic_circRNA	intergenic_circRNA	mRNA	NA	NA	NA	NA
circRNA117	Chr01	33037145	33073784	+	1	intergenic	intergenic_circRNA	intergenic_circRNA	mRNA	NA	NA	NA	NA
circRNA1170	Chr01	45049654	45169517	-	1	intergenic	intergenic_circRNA	intergenic_circRNA	mRNA	NA	NA	NA	NA
circRNA1171	Chr02	1605273	1678019	-	1	intergenic	intergenic_circRNA	intergenic_circRNA	mRNA	NA	NA	NA	NA
circRNA1172	Chr02	14862443	14909773	-	1	intergenic	intergenic_circRNA	intergenic_circRNA	mRNA	NA	NA	NA	NA
circRNA1173	Chr02	23568233	23582723	-	1	intergenic	intergenic_circRNA	intergenic_circRNA	mRNA	NA	NA	NA	NA
circRNA1174	Chr02	24672519	24687810	-	1	intergenic	intergenic_circRNA	intergenic_circRNA	mRNA	NA	NA	NA	NA
circRNA1175	Chr03	1514556	1620896	-	1	intergenic	intergenic_circRNA	intergenic_circRNA	mRNA	NA	NA	NA	NA
circRNA1176	Chr03	3096571	3153063	+	1	intergenic	intergenic_circRNA	intergenic_circRNA	mRNA	NA	NA	NA	NA
circRNA1177	Chr03	3412887	3485007	+	1	intergenic	intergenic_circRNA	intergenic_circRNA	mRNA	NA	NA	NA	NA
circRNA1178	Chr03	3412951	3485007	+	1	intergenic	intergenic_circRNA	intergenic_circRNA	mRNA	NA	NA	NA	NA
circRNA1179	Chr03	3486576	3617751	+	1	intergenic	intergenic_circRNA	intergenic_circRNA	mRNA	NA	NA	NA	NA
circRNA118	Chr01	34085912	34100480	+	1	intergenic	intergenic_circRNA	intergenic_circRNA	mRNA	NA	NA	NA	NA
circRNA1180	Chr03	3823193	3837686	+	1	intergenic	intergenic_circRNA	intergenic_circRNA	mRNA	NA	NA	NA	NA
circRNA1181	Chr03	9758629	9775389	-	1	intergenic	intergenic_circRNA	intergenic_circRNA	mRNA	NA	NA	NA	NA
circRNA1182	Chr03	20881722	20902638	+	1	intergenic	intergenic_circRNA	intergenic_circRNA	mRNA	NA	NA	NA	NA
circRNA1183	Chr04	2558843	2583501	-	1	intergenic	intergenic_circRNA	intergenic_circRNA	mRNA	NA	NA	NA	NA
circRNA1184	Chr04	5854477	5865299	-	1	intergenic	intergenic_circRNA	intergenic_circRNA	mRNA	NA	NA	NA	NA
circRNA1185	Chr04	6213485	6225695	+	1	intergenic	intergenic_circRNA	intergenic_circRNA	mRNA	NA	NA	NA	NA
circRNA1186	Chr04	6214773	6237340	+	1	intergenic	intergenic_circRNA	intergenic_circRNA	mRNA	NA	NA	NA	NA
circRNA1187	Chr04	6331589	6337452	-	1	intergenic	intergenic_circRNA	intergenic_circRNA	mRNA	NA	NA	NA	NA
circRNA1188	Chr04	10321169	10332242	-	1	intergenic	intergenic_circRNA	intergenic_circRNA	mRNA	NA	NA	NA	NA
circRNA1189	Chr04	21766547	21779826	-	1	intergenic	intergenic_circRNA	intergenic_circRNA	mRNA	NA	NA	NA	NA
circRNA119	Chr01	34091200	34105842	+	1	intergenic	intergenic_circRNA	intergenic_circRNA	mRNA	NA	NA	NA	NA
circRNA1190	Chr04	23653159	23679821	-	1	intergenic	intergenic_circRNA	intergenic_circRNA	mRNA	NA	NA	NA	NA
circRNA1191	Chr04	23653159	23700776	-	1	intergenic	intergenic_circRNA	intergenic_circRNA	mRNA	NA	NA	NA	NA
circRNA1192	Chr04	23815333	23894315	-	1	intergenic	intergenic_circRNA	intergenic_circRNA	mRNA	NA	NA	NA	NA
circRNA1193	Chr05	849471	938677	-	1	intergenic	intergenic_circRNA	intergenic_circRNA	mRNA	NA	NA	NA	NA
circRNA1194	Chr05	2036612	2042682	+	1	intergenic	intergenic_circRNA	intergenic_circRNA	mRNA	NA	NA	NA	NA
circRNA1195	Chr05	2330181	2358194	-	1	intergenic	intergenic_circRNA	intergenic_circRNA	mRNA	NA	NA	NA	NA
circRNA1196	Chr05	3021170	3161624	+	1	intergenic	intergenic_circRNA	intergenic_circRNA	mRNA	NA	NA	NA	NA
circRNA1197	Chr05	3071291	3157874	+	1	intergenic	intergenic_circRNA	intergenic_circRNA	mRNA	NA	NA	NA	NA
circRNA1198	Chr05	3517850	3526688	-	1	intergenic	intergenic_circRNA	intergenic_circRNA	mRNA	NA	NA	NA	NA
circRNA1199	Chr05	21606141	21613143	-	1	intergenic	intergenic_circRNA	intergenic_circRNA	mRNA	NA	NA	NA	NA
circRNA12	Chr03	2597676	2598221	+	2	circRNA	Potri.003G021700.1	Potri.003G021700	mRNA	separase isoform X1 [Populus trichocarpa]	GO:0004197(cysteine-type endopeptidase activity);GO:0005634(nucleus);GO:0005737(cytoplasm);GO:0005813(centrosome);GO:0051307(meiotic chromosome separation);GO:0072686(mitotic spindle);GO:1901970(positive regulation of mitotic sister chromatid separation)	NA	NA
circRNA120	Chr01	34587938	34611213	-	1	intergenic	intergenic_circRNA	intergenic_circRNA	mRNA	NA	NA	NA	NA
circRNA1200	Chr06	791601	873176	-	1	intergenic	intergenic_circRNA	intergenic_circRNA	mRNA	NA	NA	NA	NA
circRNA1201	Chr06	1206372	1365078	-	1	intergenic	intergenic_circRNA	intergenic_circRNA	mRNA	NA	NA	NA	NA
circRNA1202	Chr06	1861877	2026491	+	1	intergenic	intergenic_circRNA	intergenic_circRNA	mRNA	NA	NA	NA	NA
circRNA1203	Chr06	5976808	5990869	-	1	intergenic	intergenic_circRNA	intergenic_circRNA	mRNA	NA	NA	NA	NA
circRNA1204	Chr06	7403730	7417619	+	1	intergenic	intergenic_circRNA	intergenic_circRNA	mRNA	NA	NA	NA	NA
circRNA1205	Chr06	9986735	10001317	-	1	intergenic	intergenic_circRNA	intergenic_circRNA	mRNA	NA	NA	NA	NA
circRNA1206	Chr06	10439672	10445545	-	1	intergenic	intergenic_circRNA	intergenic_circRNA	mRNA	NA	NA	NA	NA
circRNA1207	Chr06	22593134	22600987	+	1	intergenic	intergenic_circRNA	intergenic_circRNA	mRNA	NA	NA	NA	NA
circRNA1208	Chr06	27265285	27275573	-	1	intergenic	intergenic_circRNA	intergenic_circRNA	mRNA	NA	NA	NA	NA
circRNA1209	Chr06	27281320	27283484	-	1	intergenic	intergenic_circRNA	intergenic_circRNA	mRNA	NA	NA	NA	NA
circRNA121	Chr01	37157394	37193009	-	1	intergenic	intergenic_circRNA	intergenic_circRNA	mRNA	NA	NA	NA	NA
circRNA1210	Chr06	27314502	27450784	-	1	intergenic	intergenic_circRNA	intergenic_circRNA	mRNA	NA	NA	NA	NA
circRNA1211	Chr07	4384395	4390654	+	1	intergenic	intergenic_circRNA	intergenic_circRNA	mRNA	NA	NA	NA	NA
circRNA1212	Chr07	5845975	5874185	+	1	intergenic	intergenic_circRNA	intergenic_circRNA	mRNA	NA	NA	NA	NA
circRNA1213	Chr07	11030768	11063841	-	1	intergenic	intergenic_circRNA	intergenic_circRNA	mRNA	NA	NA	NA	NA
circRNA1214	Chr07	12703189	12723868	-	1	intergenic	intergenic_circRNA	intergenic_circRNA	mRNA	NA	NA	NA	NA
circRNA1215	Chr07	12704922	12714401	-	1	intergenic	intergenic_circRNA	intergenic_circRNA	mRNA	NA	NA	NA	NA
circRNA1216	Chr07	12704922	12725612	-	1	intergenic	intergenic_circRNA	intergenic_circRNA	mRNA	NA	NA	NA	NA
circRNA1217	Chr08	2054434	2068499	-	1	intergenic	intergenic_circRNA	intergenic_circRNA	mRNA	NA	NA	NA	NA
circRNA1218	Chr09	6184349	6196999	+	1	intergenic	intergenic_circRNA	intergenic_circRNA	mRNA	NA	NA	NA	NA
circRNA1219	Chr09	6185531	6198306	+	1	intergenic	intergenic_circRNA	intergenic_circRNA	mRNA	NA	NA	NA	NA
circRNA122	Chr01	37700592	37879950	+	1	intergenic	intergenic_circRNA	intergenic_circRNA	mRNA	NA	NA	NA	NA
circRNA1220	Chr09	6186145	6198923	+	1	intergenic	intergenic_circRNA	intergenic_circRNA	mRNA	NA	NA	NA	NA
circRNA1221	Chr09	7014584	7017181	+	1	intergenic	intergenic_circRNA	intergenic_circRNA	mRNA	NA	NA	NA	NA
circRNA1222	Chr10	7442080	7447809	+	1	intergenic	intergenic_circRNA	intergenic_circRNA	mRNA	NA	NA	NA	NA
circRNA1223	Chr10	7554003	7567978	-	1	intergenic	intergenic_circRNA	intergenic_circRNA	mRNA	NA	NA	NA	NA
circRNA1224	Chr10	7925478	7940355	-	1	intergenic	intergenic_circRNA	intergenic_circRNA	mRNA	NA	NA	NA	NA
circRNA1225	Chr10	11204252	11217155	+	1	intergenic	intergenic_circRNA	intergenic_circRNA	mRNA	NA	NA	NA	NA
circRNA1226	Chr10	12827533	12838539	-	1	intergenic	intergenic_circRNA	intergenic_circRNA	mRNA	NA	NA	NA	NA
circRNA1227	Chr10	16117364	16129724	+	1	intergenic	intergenic_circRNA	intergenic_circRNA	mRNA	NA	NA	NA	NA
circRNA1228	Chr10	16119505	16131853	+	1	intergenic	intergenic_circRNA	intergenic_circRNA	mRNA	NA	NA	NA	NA
circRNA1229	Chr10	19843492	19850913	+	1	intergenic	intergenic_circRNA	intergenic_circRNA	mRNA	NA	NA	NA	NA
circRNA123	Chr01	37881954	37887633	-	1	intergenic	intergenic_circRNA	intergenic_circRNA	mRNA	NA	NA	NA	NA
circRNA1230	Chr10	22381924	22387489	-	1	intergenic	intergenic_circRNA	intergenic_circRNA	mRNA	NA	NA	NA	NA
circRNA1231	Chr11	162864	193439	-	1	intergenic	intergenic_circRNA	intergenic_circRNA	mRNA	NA	NA	NA	NA
circRNA1232	Chr11	1437635	1511815	-	1	intergenic	intergenic_circRNA	intergenic_circRNA	mRNA	NA	NA	NA	NA
circRNA1233	Chr11	1883068	1889290	+	1	intergenic	intergenic_circRNA	intergenic_circRNA	mRNA	NA	NA	NA	NA
circRNA1234	Chr11	2137550	2143006	+	1	intergenic	intergenic_circRNA	intergenic_circRNA	mRNA	NA	NA	NA	NA
circRNA1235	Chr11	2426147	2499054	+	1	intergenic	intergenic_circRNA	intergenic_circRNA	mRNA	NA	NA	NA	NA
circRNA1236	Chr11	2456808	2491970	+	1	intergenic	intergenic_circRNA	intergenic_circRNA	mRNA	NA	NA	NA	NA
circRNA1237	Chr12	11788141	11847251	-	1	intergenic	intergenic_circRNA	intergenic_circRNA	mRNA	NA	NA	NA	NA
circRNA1238	Chr12	12110890	12122311	-	1	intergenic	intergenic_circRNA	intergenic_circRNA	mRNA	NA	NA	NA	NA
circRNA1239	Chr12	13656296	13671647	-	1	intergenic	intergenic_circRNA	intergenic_circRNA	mRNA	NA	NA	NA	NA
circRNA124	Chr01	38387406	38415537	-	1	intergenic	intergenic_circRNA	intergenic_circRNA	mRNA	NA	NA	NA	NA
circRNA1240	Chr13	5606993	5722261	-	1	intergenic	intergenic_circRNA	intergenic_circRNA	mRNA	NA	NA	NA	NA
circRNA1241	Chr13	10632773	10767940	+	1	intergenic	intergenic_circRNA	intergenic_circRNA	mRNA	NA	NA	NA	NA
circRNA1242	Chr13	10688329	10767940	+	1	intergenic	intergenic_circRNA	intergenic_circRNA	mRNA	NA	NA	NA	NA
circRNA1243	Chr13	12310358	12336108	-	1	intergenic	intergenic_circRNA	intergenic_circRNA	mRNA	NA	NA	NA	NA
circRNA1244	Chr14	629191	674525	+	1	intergenic	intergenic_circRNA	intergenic_circRNA	mRNA	NA	NA	NA	NA
circRNA1245	Chr14	2697274	2743416	+	1	intergenic	intergenic_circRNA	intergenic_circRNA	mRNA	NA	NA	NA	NA
circRNA1246	Chr14	2721340	2757796	+	1	intergenic	intergenic_circRNA	intergenic_circRNA	mRNA	NA	NA	NA	NA
circRNA1247	Chr14	2744655	2791673	+	1	intergenic	intergenic_circRNA	intergenic_circRNA	mRNA	NA	NA	NA	NA
circRNA1248	Chr14	2781543	2791673	+	1	intergenic	intergenic_circRNA	intergenic_circRNA	mRNA	NA	NA	NA	NA
circRNA1249	Chr14	3902891	3923606	+	1	intergenic	intergenic_circRNA	intergenic_circRNA	mRNA	NA	NA	NA	NA
circRNA125	Chr01	38391723	38418337	-	1	intergenic	intergenic_circRNA	intergenic_circRNA	mRNA	NA	NA	NA	NA
circRNA1250	Chr14	4232375	4242995	+	1	intergenic	intergenic_circRNA	intergenic_circRNA	mRNA	NA	NA	NA	NA
circRNA1251	Chr14	5118259	5219673	-	1	intergenic	intergenic_circRNA	intergenic_circRNA	mRNA	NA	NA	NA	NA
circRNA1252	Chr14	8852429	8868155	-	1	intergenic	intergenic_circRNA	intergenic_circRNA	mRNA	NA	NA	NA	NA
circRNA1253	Chr14	9404303	9423693	+	1	intergenic	intergenic_circRNA	intergenic_circRNA	mRNA	NA	NA	NA	NA
circRNA1254	Chr14	15628579	15760014	-	1	intergenic	intergenic_circRNA	intergenic_circRNA	mRNA	NA	NA	NA	NA
circRNA1255	Chr15	2807648	2835896	+	1	intergenic	intergenic_circRNA	intergenic_circRNA	mRNA	NA	NA	NA	NA
circRNA1256	Chr15	4298869	4338002	-	1	intergenic	intergenic_circRNA	intergenic_circRNA	mRNA	NA	NA	NA	NA
circRNA1257	Chr15	8179188	8207959	-	1	intergenic	intergenic_circRNA	intergenic_circRNA	mRNA	NA	NA	NA	NA
circRNA1258	Chr15	13691864	13711514	+	1	intergenic	intergenic_circRNA	intergenic_circRNA	mRNA	NA	NA	NA	NA
circRNA1259	Chr15	13747253	13803985	-	1	intergenic	intergenic_circRNA	intergenic_circRNA	mRNA	NA	NA	NA	NA
circRNA126	Chr01	38893008	38929066	-	1	intergenic	intergenic_circRNA	intergenic_circRNA	mRNA	NA	NA	NA	NA
circRNA1260	Chr16	461188	478742	+	1	intergenic	intergenic_circRNA	intergenic_circRNA	mRNA	NA	NA	NA	NA
circRNA1261	Chr16	598391	657990	-	1	intergenic	intergenic_circRNA	intergenic_circRNA	mRNA	NA	NA	NA	NA
circRNA1262	Chr16	1439353	1446609	+	1	intergenic	intergenic_circRNA	intergenic_circRNA	mRNA	NA	NA	NA	NA
circRNA1263	Chr16	1447264	1496064	+	1	intergenic	intergenic_circRNA	intergenic_circRNA	mRNA	NA	NA	NA	NA
circRNA1264	Chr16	1447418	1496064	+	1	intergenic	intergenic_circRNA	intergenic_circRNA	mRNA	NA	NA	NA	NA
circRNA1265	Chr16	13437026	13489867	+	1	intergenic	intergenic_circRNA	intergenic_circRNA	mRNA	NA	NA	NA	NA
circRNA1266	Chr17	43252	53919	+	1	intergenic	intergenic_circRNA	intergenic_circRNA	mRNA	NA	NA	NA	NA
circRNA1267	Chr17	576892	627528	+	1	intergenic	intergenic_circRNA	intergenic_circRNA	mRNA	NA	NA	NA	NA
circRNA1268	Chr17	1823179	1996467	-	1	intergenic	intergenic_circRNA	intergenic_circRNA	mRNA	NA	NA	NA	NA
circRNA1269	Chr17	8905532	8941136	+	1	intergenic	intergenic_circRNA	intergenic_circRNA	mRNA	NA	NA	NA	NA
circRNA127	Chr01	38994984	39007270	+	1	intergenic	intergenic_circRNA	intergenic_circRNA	mRNA	NA	NA	NA	NA
circRNA1270	Chr17	8907081	8941363	+	1	intergenic	intergenic_circRNA	intergenic_circRNA	mRNA	NA	NA	NA	NA
circRNA1271	Chr17	12514930	12531314	-	1	intergenic	intergenic_circRNA	intergenic_circRNA	mRNA	NA	NA	NA	NA
circRNA1272	Chr19	3347387	3390290	+	1	intergenic	intergenic_circRNA	intergenic_circRNA	mRNA	NA	NA	NA	NA
circRNA1273	Chr19	10283939	10298660	+	1	intergenic	intergenic_circRNA	intergenic_circRNA	mRNA	NA	NA	NA	NA
circRNA1274	Chr19	10287010	10359945	+	1	intergenic	intergenic_circRNA	intergenic_circRNA	mRNA	NA	NA	NA	NA
circRNA1275	scaffold_1114	4055	11515	-	1	intergenic	intergenic_circRNA	intergenic_circRNA	mRNA	NA	NA	NA	NA
circRNA1276	scaffold_20	290212	382947	+	1	intergenic	intergenic_circRNA	intergenic_circRNA	mRNA	NA	NA	NA	NA
circRNA1277	scaffold_20	383055	460236	+	1	intergenic	intergenic_circRNA	intergenic_circRNA	mRNA	NA	NA	NA	NA
circRNA1278	scaffold_20	386052	461239	+	1	intergenic	intergenic_circRNA	intergenic_circRNA	mRNA	NA	NA	NA	NA
circRNA1279	scaffold_20	413103	500647	+	1	intergenic	intergenic_circRNA	intergenic_circRNA	mRNA	NA	NA	NA	NA
circRNA128	Chr01	39997962	40025404	-	1	intergenic	intergenic_circRNA	intergenic_circRNA	mRNA	NA	NA	NA	NA
circRNA1280	scaffold_218	19774	27709	+	1	intergenic	intergenic_circRNA	intergenic_circRNA	mRNA	NA	NA	NA	NA
circRNA1281	scaffold_25	262789	284344	-	1	intergenic	intergenic_circRNA	intergenic_circRNA	mRNA	NA	NA	NA	NA
circRNA1282	scaffold_29	142679	247264	+	1	intergenic	intergenic_circRNA	intergenic_circRNA	mRNA	NA	NA	NA	NA
circRNA1283	scaffold_29	366578	381631	-	1	intergenic	intergenic_circRNA	intergenic_circRNA	mRNA	NA	NA	NA	NA
circRNA1284	scaffold_30	376439	415973	+	1	intergenic	intergenic_circRNA	intergenic_circRNA	mRNA	NA	NA	NA	NA
circRNA1285	scaffold_38	259649	332912	+	1	intergenic	intergenic_circRNA	intergenic_circRNA	mRNA	NA	NA	NA	NA
circRNA1286	scaffold_39	102606	139177	+	1	intergenic	intergenic_circRNA	intergenic_circRNA	mRNA	NA	NA	NA	NA
circRNA1287	scaffold_39	141570	239016	+	1	intergenic	intergenic_circRNA	intergenic_circRNA	mRNA	NA	NA	NA	NA
circRNA1288	scaffold_39	155300	209637	-	1	intergenic	intergenic_circRNA	intergenic_circRNA	mRNA	NA	NA	NA	NA
circRNA1289	scaffold_47	26446	52991	+	1	intergenic	intergenic_circRNA	intergenic_circRNA	mRNA	NA	NA	NA	NA
circRNA129	Chr01	39999924	40027268	-	1	intergenic	intergenic_circRNA	intergenic_circRNA	mRNA	NA	NA	NA	NA
circRNA1290	scaffold_47	86139	121512	+	1	intergenic	intergenic_circRNA	intergenic_circRNA	mRNA	NA	NA	NA	NA
circRNA1291	scaffold_47	86139	231244	+	1	intergenic	intergenic_circRNA	intergenic_circRNA	mRNA	NA	NA	NA	NA
circRNA1292	scaffold_576	4924	15323	+	1	intergenic	intergenic_circRNA	intergenic_circRNA	mRNA	NA	NA	NA	NA
circRNA1293	scaffold_82	103788	141073	+	1	intergenic	intergenic_circRNA	intergenic_circRNA	mRNA	NA	NA	NA	NA
circRNA1294	scaffold_85	31933	75783	-	1	intergenic	intergenic_circRNA	intergenic_circRNA	mRNA	NA	NA	NA	NA
circRNA1295	scaffold_871	3065	9433	+	1	intergenic	intergenic_circRNA	intergenic_circRNA	mRNA	NA	NA	NA	NA
circRNA1296	Chr14	2123640	2127212	+	2	circRNA	Potri.014G024800.4	Potri.014G024800	mRNA	SUMO-conjugating enzyme SCE1 [Populus trichocarpa]	GO:0005634(nucleus);GO:0005737(cytoplasm);GO:0016925(protein sumoylation);GO:0019789(SUMO transferase activity);GO:0031625(ubiquitin protein ligase binding);GO:0061630(ubiquitin protein ligase activity)	03013(RNA transport);04120(Ubiquitin mediated proteolysis)	NA
circRNA1297	Chr14	2124066	2128563	+	2	circRNA	Potri.014G024800.4	Potri.014G024800	mRNA	SUMO-conjugating enzyme SCE1 [Populus trichocarpa]	GO:0005634(nucleus);GO:0005737(cytoplasm);GO:0016925(protein sumoylation);GO:0019789(SUMO transferase activity);GO:0031625(ubiquitin protein ligase binding);GO:0061630(ubiquitin protein ligase activity)	03013(RNA transport);04120(Ubiquitin mediated proteolysis)	NA
circRNA1298	Chr09	11709300	11709524	-	1	circRNA	Potri.009G148800.1	Potri.009G148800	mRNA	PREDICTED: arogenate dehydratase/prephenate dehydratase 6, chloroplastic-like [Populus euphratica]	GO:0004664(prephenate dehydratase activity);GO:0005737(cytoplasm);GO:0005829(cytosol);GO:0006571(tyrosine biosynthetic process);GO:0009094(L-phenylalanine biosynthetic process);GO:0009507(chloroplast);GO:0009570(chloroplast stroma);GO:0010244(response to low fluence blue light stimulus by blue low-fluence system);GO:0047769(arogenate dehydratase activity);GO:0080167(response to karrikin)	00400(Phenylalanine, tyrosine and tryptophan biosynthesis)	EC:4.2.1.51
circRNA1299	Chr07	6533114	6533991	-	3	circRNA	Potri.007G060600.5	Potri.007G060600	mRNA	PREDICTED: LOW QUALITY PROTEIN: tyrosine-protein kinase FRK [Populus euphratica]	GO:0004672(protein kinase activity);GO:0004674(protein serine/threonine kinase activity);GO:0004712(protein serine/threonine/tyrosine kinase activity);GO:0005524(ATP binding);GO:0005829(cytosol);GO:0006468(protein phosphorylation);GO:0009658(chloroplast organization);GO:0035556(intracellular signal transduction)	NA	NA
circRNA13	Chr03	12432211	12432963	+	4	circRNA	Potri.003G097700.1	Potri.003G097700	mRNA	protein IWS1 homolog 1 [Populus trichocarpa]	GO:0005634(nucleus);GO:0009742(brassinosteroid mediated signaling pathway);GO:0010793(regulation of mRNA export from nucleus);GO:0032784(regulation of DNA-templated transcription, elongation);GO:0050684(regulation of mRNA processing);GO:2001253(regulation of histone H3-K36 trimethylation)	NA	NA
circRNA130	Chr01	40000093	40027509	-	1	intergenic	intergenic_circRNA	intergenic_circRNA	mRNA	NA	NA	NA	NA
circRNA1300	Chr18	16791234	16791425	-	1	circRNA	Potri.018G149800.2	Potri.018G149800	mRNA	uncharacterized protein LOC18107886 isoform X2 [Populus trichocarpa]	GO:0003729(mRNA binding);GO:0005634(nucleus)	NA	NA
circRNA1301	Chr09	7980783	7980925	-	1	circRNA	Potri.009G085100.1	Potri.009G085100	mRNA	tubulin alpha chain [Populus trichocarpa]	GO:0000226(microtubule cytoskeleton organization);GO:0003924(GTPase activity);GO:0005200(structural constituent of cytoskeleton);GO:0005515(protein binding);GO:0005525(GTP binding);GO:0005618(cell wall);GO:0005730(nucleolus);GO:0005737(cytoplasm);GO:0005773(vacuole);GO:0005829(cytosol);GO:0005874(microtubule);GO:0005886(plasma membrane);GO:0007017(microtubule-based process);GO:0009506(plasmodesma…	04145(Phagosome)	NA
circRNA1302	Chr04	3044807	3045044	+	2	circRNA	Potri.004G040100.1	Potri.004G040100	mRNA	PREDICTED: clathrin light chain 2-like [Populus euphratica]	GO:0005198(structural molecule activity);GO:0030125(clathrin vesicle coat);GO:0032050(clathrin heavy chain binding);GO:0072583(clathrin-dependent endocytosis)	04144(Endocytosis)	NA
circRNA1303	Chr16	18361	19042	+	5	circRNA	Potri.016G000200.3	Potri.016G000200	mRNA	sodium/hydrogen exchanger 6 isoform X2 [Populus trichocarpa]	GO:0005737(cytoplasm);GO:0005768(endosome);GO:0005886(plasma membrane);GO:0006814(sodium ion transport);GO:0010008(endosome membrane);GO:0015385(sodium:proton antiporter activity);GO:0015386(potassium:proton antiporter activity);GO:0016021(integral component of membrane);GO:0032580(Golgi cisterna membrane);GO:0051453(regulation of intracellular pH);GO:0071805(potassium ion transmembrane transport…	NA	NA
circRNA1304	Chr13	4947205	4947397	-	1	circRNA	Potri.013G064400.2	Potri.013G064400	mRNA	ubiquitin-conjugating enzyme E2 2 isoform X2 [Abrus precatorius]	GO:0000209(protein polyubiquitination);GO:0005737(cytoplasm);GO:0006281(DNA repair);GO:0016574(histone ubiquitination);GO:0031625(ubiquitin protein ligase binding);GO:0043161(proteasome-mediated ubiquitin-dependent protein catabolic process);GO:0061630(ubiquitin protein ligase activity)	04120(Ubiquitin mediated proteolysis)	EC:2.3.2.23
circRNA1305	Chr16	9380976	9384963	-	9	circRNA	Potri.016G097300.2	Potri.016G097300	mRNA	uncharacterized protein LOC18106261 isoform X4 [Populus trichocarpa]	GO:0003677(DNA binding);GO:0005515(protein binding);GO:0005634(nucleus);GO:0006355(regulation of transcription, DNA-templated);GO:0016746(transferase activity, transferring acyl groups);GO:0046872(metal ion binding)	04136(Autophagy - other eukaryotes)	NA
circRNA1306	Chr05	1940592	1942203	+	4	circRNA	Potri.005G026400.2	Potri.005G026400	mRNA	hypothetical protein POPTR_005G026400 [Populus trichocarpa]	GO:0000724(double-strand break repair via homologous recombination);GO:0003677(DNA binding);GO:0005634(nucleus);GO:0005694(chromosome);GO:0005737(cytoplasm);GO:0009378(four-way junction helicase activity);GO:0043140(ATP-dependent 3'-5' DNA helicase activity)	NA	NA
circRNA1307	Chr05	4742500	4743042	-	3	circRNA	Potri.005G065800.5	Potri.005G065800	mRNA	PREDICTED: DNA polymerase delta catalytic subunit [Populus euphratica]	GO:0006287(base-excision repair, gap-filling);GO:0006297(nucleotide-excision repair, DNA gap filling);GO:0008296(3'-5'-exodeoxyribonuclease activity);GO:0043625(delta DNA polymerase complex);GO:0045004(DNA replication proofreading)	00230(Purine metabolism);00240(Pyrimidine metabolism);03030(DNA replication);03410(Base excision repair);03420(Nucleotide excision repair);03430(Mismatch repair);03440(Homologous recombination)	EC:2.7.7.7
circRNA1308	Chr05	7038178	7038536	-	2	circRNA	Potri.005G094200.2	Potri.005G094200	mRNA	MAP3K epsilon protein kinase 1 isoform X1 [Populus trichocarpa]	GO:0005737(cytoplasm)	04016(MAPK signaling pathway - plant);04626(Plant-pathogen interaction)	NA
circRNA1309	Chr05	25046045	25047995	+	5	circRNA	Potri.005G246500.2	Potri.005G246500	mRNA	PREDICTED: dual specificity protein kinase shkB-like isoform X1 [Populus euphratica]	GO:0004672(protein kinase activity);GO:0004674(protein serine/threonine kinase activity);GO:0004712(protein serine/threonine/tyrosine kinase activity);GO:0005829(cytosol);GO:0005886(plasma membrane);GO:0009658(chloroplast organization);GO:0035556(intracellular signal transduction)	NA	NA
circRNA131	Chr01	40038959	40234018	+	1	intergenic	intergenic_circRNA	intergenic_circRNA	mRNA	NA	NA	NA	NA
circRNA1310	Chr05	25873630	25873950	-	2	circRNA	Potri.005G260400.5	Potri.005G260400	mRNA	chaperone protein dnaJ 10 [Populus trichocarpa]	GO:0005737(cytoplasm);GO:0006457(protein folding)	04141(Protein processing in endoplasmic reticulum)	NA
circRNA1311	Chr03	15737601	15739959	-	8	circRNA	Potri.003G139700.1	Potri.003G139700	mRNA	long chain acyl-CoA synthetase 4 [Populus trichocarpa]	GO:0004467(long-chain fatty acid-CoA ligase activity);GO:0005524(ATP binding);GO:0005634(nucleus);GO:0005794(Golgi apparatus);GO:0005829(cytosol);GO:0005886(plasma membrane);GO:0006631(fatty acid metabolic process);GO:0006633(fatty acid biosynthetic process);GO:0102391(decanoate-CoA ligase activity)	00061(Fatty acid biosynthesis);00071(Fatty acid degradation);04146(Peroxisome)	EC:6.2.1.3
circRNA1312	Chr03	17410646	17411066	+	2	circRNA	Potri.003G163200.1	Potri.003G163200	mRNA	ADP-ribosylation factor GTPase-activating protein AGD3 [Populus trichocarpa]	GO:0005096(GTPase activator activity);GO:0005515(protein binding);GO:0005737(cytoplasm);GO:0005794(Golgi apparatus);GO:0005829(cytosol);GO:0005886(plasma membrane);GO:0006897(endocytosis);GO:0009733(response to auxin);GO:0009965(leaf morphogenesis);GO:0010051(xylem and phloem pattern formation);GO:0010087(phloem or xylem histogenesis);GO:0016192(vesicle-mediated transport);GO:0030140(trans-Golgi …	04144(Endocytosis)	NA
circRNA1313	Chr11	18279290	18280334	+	3	circRNA	Potri.011G166800.2	Potri.011G166800	mRNA	cytochrome c oxidase assembly protein COX15 [Populus trichocarpa]	GO:0004129(cytochrome-c oxidase activity);GO:0005743(mitochondrial inner membrane);GO:0006784(heme a biosynthetic process);GO:0008535(respiratory chain complex IV assembly);GO:0016653(oxidoreductase activity, acting on NAD(P)H, heme protein as acceptor)	00190(Oxidative phosphorylation);00860(Porphyrin and chlorophyll metabolism)	NA
circRNA1314	Chr14	1447188	1447742	-	2	circRNA	Potri.014G014700.2	Potri.014G014700	mRNA	calcium-transporting ATPase 3, endoplasmic reticulum-type [Populus trichocarpa]	GO:0005388(calcium-transporting ATPase activity);GO:0005887(integral component of plasma membrane);GO:0006874(cellular calcium ion homeostasis);GO:0043231(intracellular membrane-bounded organelle)	NA	NA
circRNA1315	Chr14	4571385	4571746	+	2	circRNA	Potri.014G058800.1	Potri.014G058800	mRNA	hypothetical protein POPTR_014G058800 [Populus trichocarpa]	GO:0000288(nuclear-transcribed mRNA catabolic process, deadenylation-dependent decay);GO:0000932(P-body);GO:0017148(negative regulation of translation);GO:0030015(CCR4-NOT core complex)	03018(RNA degradation)	NA
circRNA1316	Chr14	10414162	10414471	-	2	circRNA	Potri.014G136200.1	Potri.014G136200	mRNA	putative histidine phosphotransfer protein 5 [Populus x canadensis]	GO:0000160(phosphorelay signal transduction system);GO:0005634(nucleus);GO:0005737(cytoplasm);GO:0009736(cytokinin-activated signaling pathway);GO:0009927(histidine phosphotransfer kinase activity);GO:0016310(phosphorylation);GO:0043424(protein histidine kinase binding)	04075(Plant hormone signal transduction)	NA
circRNA1317	Chr14	13005017	13005246	-	1	circRNA	Potri.014G164700.2	Potri.014G164700	mRNA	Histidine kinase 2 [Populus tomentosa]	GO:0000155(phosphorelay sensor kinase activity);GO:0000160(phosphorelay signal transduction system);GO:0004673(protein histidine kinase activity);GO:0004721(phosphoprotein phosphatase activity);GO:0005034(osmosensor activity);GO:0005515(protein binding);GO:0005789(endoplasmic reticulum membrane);GO:0005886(plasma membrane);GO:0006970(response to osmotic stress);GO:0009414(response to water depriv…	04075(Plant hormone signal transduction)	EC:2.7.13.3
circRNA1318	Chr14	14637667	14638473	-	4	circRNA	Potri.014G178300.1	Potri.014G178300	mRNA	sterol 3-beta-glucosyltransferase UGT80A2 isoform X1 [Populus trichocarpa]	GO:0009813(flavonoid biosynthetic process);GO:0016906(sterol 3-beta-glucosyltransferase activity);GO:0043231(intracellular membrane-bounded organelle);GO:0052696(flavonoid glucuronidation)	NA	NA
circRNA1319	Chr12	1980778	1981435	+	2	circRNA	Potri.012G022500.1	Potri.012G022500	mRNA	protein IQ-DOMAIN 1 isoform X1 [Populus trichocarpa]	GO:0003674(molecular_function);GO:0005634(nucleus)	NA	NA
circRNA132	Chr01	40040052	40160790	+	1	intergenic	intergenic_circRNA	intergenic_circRNA	mRNA	NA	NA	NA	NA
circRNA1320	Chr12	2038176	2038388	-	1	circRNA	Potri.012G023200.5	Potri.012G023200	mRNA	uncharacterized protein LOC7496432 isoform X2 [Populus trichocarpa]	GO:0005829(cytosol);GO:0008150(biological_process);GO:0009507(chloroplast)	NA	NA
circRNA1321	Chr13	4320869	4321109	+	1	circRNA	Potri.013G057600.1	Potri.013G057600	mRNA	unknown [Populus trichocarpa]	GO:0005739(mitochondrion);GO:0008150(biological_process);GO:0016746(transferase activity, transferring acyl groups)	NA	NA
circRNA1322	Chr13	6756219	6759455	+	2	circRNA	Potri.013G077900.1	Potri.013G077900	mRNA	uncharacterized protein LOC7465630 isoform X2 [Populus trichocarpa]	GO:0005634(nucleus);GO:0008150(biological_process)	NA	NA
circRNA1323	Chr17	19096	19616	-	2	circRNA	Potri.017G000400.1	Potri.017G000400	mRNA	histone-lysine N-methyltransferase ASHH3 [Populus trichocarpa]	GO:0000775(chromosome, centromeric region);GO:0005634(nucleus);GO:0005783(endoplasmic reticulum);GO:0009506(plasmodesma);GO:0016279(protein-lysine N-methyltransferase activity);GO:0018024(histone-lysine N-methyltransferase activity)	00310(Lysine degradation)	EC:2.1.1.43
circRNA1324	Chr17	1111261	1112124	+	2	circRNA	Potri.017G013300.1	Potri.017G013300	mRNA	hypothetical protein POPTR_017G013300 [Populus trichocarpa]	GO:0004722(protein serine/threonine phosphatase activity);GO:0005575(cellular_component);GO:0006470(protein dephosphorylation);GO:0046872(metal ion binding)	NA	NA
circRNA1325	Chr17	10789907	10790709	-	2	circRNA	Potri.017G090600.2	Potri.017G090600	mRNA	chaperone protein ClpB3, chloroplastic isoform X1 [Populus trichocarpa]	GO:0005524(ATP binding);GO:0005737(cytoplasm);GO:0009408(response to heat);GO:0009507(chloroplast);GO:0009532(plastid stroma);GO:0009570(chloroplast stroma);GO:0009658(chloroplast organization);GO:0016485(protein processing);GO:0016887(ATPase activity)	NA	NA
circRNA1326	Chr17	12689758	12692487	+	5	circRNA	Potri.017G111300.1	Potri.017G111300	mRNA	uncharacterized protein LOC18107409 [Populus trichocarpa]	GO:0003676(nucleic acid binding);GO:0005634(nucleus);GO:0008150(biological_process);GO:0008270(zinc ion binding)	NA	NA
circRNA1327	Chr16	8994988	8996695	+	1	circRNA	Potri.016G095500.3	Potri.016G095500	mRNA	uncharacterized protein LOC7486498 isoform X5 [Populus trichocarpa]	GO:0003674(molecular_function);GO:0005634(nucleus);GO:0048235(pollen sperm cell differentiation)	NA	NA
circRNA1328	Chr16	13525223	13525547	-	2	circRNA	Potri.016G132000.1	Potri.016G132000	mRNA	regulatory-associated protein of TOR 1 isoform X1 [Populus trichocarpa]	GO:0000166(nucleotide binding);GO:0005515(protein binding);GO:0005737(cytoplasm);GO:0008361(regulation of cell size);GO:0009267(cellular response to starvation);GO:0009793(embryo development ending in seed dormancy);GO:0010492(maintenance of shoot apical meristem identity);GO:0010506(regulation of autophagy);GO:0030307(positive regulation of cell growth);GO:0030674(protein binding, bridging);GO:0…	04136(Autophagy - other eukaryotes)	NA
circRNA1329	Chr15	3435774	3437411	+	3	circRNA	Potri.015G038600.1	Potri.015G038600	mRNA	outer envelope protein 64, chloroplastic [Populus trichocarpa]	GO:0004040(amidase activity);GO:0009507(chloroplast);GO:0009536(plastid);GO:0009941(chloroplast envelope);GO:0015031(protein transport);GO:0016021(integral component of membrane);GO:0031359(integral component of chloroplast outer membrane)	00330(Arginine and proline metabolism);00360(Phenylalanine metabolism);00380(Tryptophan metabolism)	EC:3.5.1.4
circRNA133	Chr01	40040577	40161335	+	1	intergenic	intergenic_circRNA	intergenic_circRNA	mRNA	NA	NA	NA	NA
circRNA1330	Chr15	4026382	4028123	-	2	circRNA	Potri.015G042500.1	Potri.015G042500	mRNA	PREDICTED: ATP-dependent RNA helicase DHX36-like isoform X1 [Populus euphratica]	GO:0004004(ATP-dependent RNA helicase activity);GO:0005634(nucleus);GO:0005737(cytoplasm);GO:0006396(RNA processing)	03018(RNA degradation)	EC:3.6.4.13
circRNA1331	Chr15	15095595	15096109	-	2	circRNA	Potri.015G145800.1	Potri.015G145800	mRNA	60S ribosomal protein L36-2 [Populus trichocarpa]	GO:0002181(cytoplasmic translation);GO:0003735(structural constituent of ribosome);GO:0022625(cytosolic large ribosomal subunit)	03010(Ribosome)	NA
circRNA1332	Chr19	3389011	3389616	+	2	circRNA	Potri.019G030100.2	Potri.019G030100	mRNA	PREDICTED: uncharacterized protein LOC105107280 isoform X1 [Populus euphratica]	GO:0003899(DNA-directed 5'-3' RNA polymerase activity);GO:0008150(biological_process);GO:0009507(chloroplast)	NA	NA
circRNA1333	Chr18	202709	206359	-	9	circRNA	Potri.018G003100.1	Potri.018G003100	mRNA	L-arabinokinase [Populus trichocarpa]	GO:0004335(galactokinase activity);GO:0005524(ATP binding);GO:0005534(galactose binding);GO:0005737(cytoplasm);GO:0005829(cytosol);GO:0009506(plasmodesma);GO:0009702(L-arabinokinase activity);GO:0016021(integral component of membrane);GO:0019566(arabinose metabolic process)	00520(Amino sugar and nucleotide sugar metabolism)	EC:2.7.1.46
circRNA1334	Chr18	11906559	11907140	-	3	circRNA	Potri.018G090300.1	Potri.018G090300	mRNA	hypothetical protein POPTR_018G090300 [Populus trichocarpa]	GO:0005887(integral component of plasma membrane);GO:0008553(proton-exporting ATPase activity, phosphorylative mechanism);GO:0043231(intracellular membrane-bounded organelle);GO:0051453(regulation of intracellular pH);GO:1902600(proton transmembrane transport)	00190(Oxidative phosphorylation)	EC:3.6.3.6
circRNA1335	Chr10	8211129	8212719	+	4	circRNA	Potri.010G051500.1	Potri.010G051500	mRNA	PREDICTED: actin-related protein 3 [Populus euphratica]	GO:0000902(cell morphogenesis);GO:0003779(actin binding);GO:0005200(structural constituent of cytoskeleton);GO:0005524(ATP binding);GO:0005737(cytoplasm);GO:0005829(cytosol);GO:0005885(Arp2/3 protein complex);GO:0007015(actin filament organization);GO:0007275(multicellular organism development);GO:0009825(multidimensional cell growth);GO:0010090(trichome morphogenesis);GO:0034314(Arp2/3 complex-m…	NA	NA
circRNA1336	Chr10	17354787	17355328	+	2	circRNA	Potri.010G172700.1	Potri.010G172700	mRNA	hypothetical protein POPTR_010G172700 [Populus trichocarpa]	GO:0005385(zinc ion transmembrane transporter activity);GO:0010043(response to zinc ion);GO:0016020(membrane);GO:0061088(regulation of sequestering of zinc ion)	NA	NA
circRNA1337	Chr10	18358131	18361916	+	11	circRNA	Potri.010G187700.2	Potri.010G187700	mRNA	uncharacterized protein LOC7474429 isoform X3 [Populus trichocarpa]	GO:0005096(GTPase activator activity);GO:0005737(cytoplasm);GO:0005886(plasma membrane);GO:0017137(Rab GTPase binding);GO:0017157(regulation of exocytosis);GO:0019905(syntaxin binding)	NA	NA
circRNA1338	Chr10	19140268	19140616	-	1	circRNA	Potri.010G199200.2	Potri.010G199200	mRNA	BTB/POZ and MATH domain-containing protein 3 [Populus trichocarpa]	GO:0005515(protein binding);GO:0005634(nucleus);GO:0005829(cytosol);GO:0006970(response to osmotic stress);GO:0016567(protein ubiquitination);GO:0031396(regulation of protein ubiquitination);GO:0042802(identical protein binding);GO:0071472(cellular response to salt stress)	NA	NA
circRNA1339	Chr08	813306	816472	+	4	circRNA	Potri.008G014800.1	Potri.008G014800	mRNA	nuclear pore complex protein NUP1 [Populus trichocarpa]	GO:0005515(protein binding);GO:0005634(nucleus);GO:0005635(nuclear envelope);GO:0005643(nuclear pore);GO:0005829(cytosol);GO:0006997(nucleus organization);GO:0016973(poly(A)+ mRNA export from nucleus);GO:0034399(nuclear periphery)	03013(RNA transport)	NA
circRNA134	Chr01	40042384	40163133	+	1	intergenic	intergenic_circRNA	intergenic_circRNA	mRNA	NA	NA	NA	NA
circRNA1340	Chr08	1102649	1105756	+	8	circRNA	Potri.008G021100.2	Potri.008G021100	mRNA	PREDICTED: diphosphomevalonate decarboxylase-like [Populus euphratica]	GO:0004163(diphosphomevalonate decarboxylase activity);GO:0005829(cytosol);GO:0019287(isopentenyl diphosphate biosynthetic process, mevalonate pathway)	00900(Terpenoid backbone biosynthesis)	EC:4.1.1.33
circRNA1341	Chr08	2678724	2679363	+	2	circRNA	Potri.008G045900.1	Potri.008G045900	mRNA	leukotriene A-4 hydrolase homolog [Populus trichocarpa]	GO:0005737(cytoplasm);GO:0005886(plasma membrane);GO:0006508(proteolysis);GO:0008270(zinc ion binding);GO:0042277(peptide binding);GO:0043171(peptide catabolic process);GO:0070006(metalloaminopeptidase activity)	00590(Arachidonic acid metabolism)	EC:3.3.2.6
circRNA1342	Chr08	5741019	5741519	-	2	circRNA	Potri.008G091700.1	Potri.008G091700	mRNA	probable protein S-acyltransferase 22 [Populus trichocarpa]	GO:0005794(Golgi apparatus);GO:0005886(plasma membrane);GO:0016021(integral component of membrane);GO:0019706(protein-cysteine S-palmitoyltransferase activity);GO:0030659(cytoplasmic vesicle membrane)	NA	NA
circRNA1343	Chr08	7343332	7343602	-	1	circRNA	Potri.008G114800.1	Potri.008G114800	mRNA	protein CROWDED NUCLEI 2 isoform X1 [Populus trichocarpa]	GO:0005634(nucleus);GO:0005652(nuclear lamina);GO:0005654(nucleoplasm);GO:0005737(cytoplasm);GO:0006997(nucleus organization);GO:0031965(nuclear membrane);GO:0034399(nuclear periphery);GO:0097298(regulation of nucleus size)	00270(Cysteine and methionine metabolism);00280(Valine, leucine and isoleucine degradation);00290(Valine, leucine and isoleucine biosynthesis);00770(Pantothenate and CoA biosynthesis)	EC:2.6.1.42
circRNA1344	Chr08	17817072	17817479	-	2	circRNA	Potri.008G217300.1	Potri.008G217300	mRNA	cullin-1 isoform X1 [Populus trichocarpa]	GO:0031461(cullin-RING ubiquitin ligase complex);GO:0031625(ubiquitin protein ligase binding);GO:0061630(ubiquitin protein ligase activity)	04141(Protein processing in endoplasmic reticulum);04120(Ubiquitin mediated proteolysis)	NA
circRNA1345	Chr09	1064675	1064988	+	2	circRNA	Potri.009G005700.1	Potri.009G005700	mRNA	E3 ubiquitin-protein ligase RZFP34 [Populus trichocarpa]	GO:0005634(nucleus);GO:0005783(endoplasmic reticulum);GO:0008270(zinc ion binding);GO:0016567(protein ubiquitination);GO:0016740(transferase activity);GO:1902456(regulation of stomatal opening)	04120(Ubiquitin mediated proteolysis)	EC:2.3.2.27
circRNA1346	Chr09	7738855	7739382	+	1	circRNA	Potri.009G081400.1	Potri.009G081400	mRNA	transcription factor bHLH18 isoform X1 [Populus trichocarpa]	GO:0003677(DNA binding);GO:0003700(DNA binding transcription factor activity);GO:0005634(nucleus);GO:0006351(transcription, DNA-templated);GO:0006355(regulation of transcription, DNA-templated);GO:0046983(protein dimerization activity)	04016(MAPK signaling pathway - plant);04075(Plant hormone signal transduction)	NA
circRNA1347	Chr04	3269494	3269916	-	1	circRNA	Potri.004G043200.2	Potri.004G043200	mRNA	PREDICTED: DNA-directed RNA polymerase II subunit RPB2 [Populus euphratica]	GO:0001055(RNA polymerase II activity);GO:0005665(DNA-directed RNA polymerase II, core complex)	00230(Purine metabolism);00240(Pyrimidine metabolism);03020(RNA polymerase)	EC:2.7.7.6
circRNA1348	Chr04	20544733	20545275	+	2	circRNA	Potri.004G190900.1	Potri.004G190900	mRNA	5-methyltetrahydropteroyltriglutamate--homocysteine methyltransferase [Populus trichocarpa]	GO:0003871(5-methyltetrahydropteroyltriglutamate-homocysteine S-methyltransferase activity);GO:0005576(extracellular region);GO:0005829(cytosol);GO:0008705(methionine synthase activity);GO:0050667(homocysteine metabolic process)	00270(Cysteine and methionine metabolism);00450(Selenocompound metabolism)	EC:2.1.1.14
circRNA1349	Chr06	5881854	5883599	+	5	circRNA	Potri.006G077800.2	Potri.006G077800	mRNA	auxin response factor 19 [Populus trichocarpa]	GO:0003677(DNA binding);GO:0003700(DNA binding transcription factor activity);GO:0005515(protein binding);GO:0005634(nucleus);GO:0006351(transcription, DNA-templated);GO:0006355(regulation of transcription, DNA-templated);GO:0009723(response to ethylene);GO:0009733(response to auxin);GO:0009734(auxin-activated signaling pathway);GO:0010311(lateral root formation);GO:0043565(sequence-specific DNA …	04075(Plant hormone signal transduction)	NA
circRNA135	Chr01	40042947	40163601	+	1	intergenic	intergenic_circRNA	intergenic_circRNA	mRNA	NA	NA	NA	NA
circRNA1350	Chr06	7913512	7913846	+	2	circRNA	Potri.006G102200.1	Potri.006G102200	mRNA	hypothetical protein POPTR_006G102200 [Populus trichocarpa]	GO:0001558(regulation of cell growth);GO:0005634(nucleus);GO:0009734(auxin-activated signaling pathway);GO:0044843(cell cycle G1/S phase transition);GO:0051302(regulation of cell division)	NA	NA
circRNA1351	Chr06	11243953	11244465	+	2	circRNA	Potri.006G136400.1	Potri.006G136400	mRNA	PREDICTED: phosphoinositide phosphatase SAC3-like isoform X2 [Populus euphratica]	GO:0004439(phosphatidylinositol-4,5-bisphosphate 5-phosphatase activity);GO:0005634(nucleus);GO:0005774(vacuolar membrane);GO:0007033(vacuole organization);GO:0016021(integral component of membrane);GO:0036092(phosphatidylinositol-3-phosphate biosynthetic process);GO:0042578(phosphoric ester hydrolase activity)	00562(Inositol phosphate metabolism);04070(Phosphatidylinositol signaling system)	NA
circRNA1352	Chr06	17777436	17781016	-	4	circRNA	Potri.006G170400.1	Potri.006G170400	mRNA	bifunctional dethiobiotin synthetase/7,8-diamino-pelargonic acid aminotransferase, mitochondrial isoform X2 [Populus trichocarpa]	GO:0004015(adenosylmethionine-8-amino-7-oxononanoate transaminase activity);GO:0004141(dethiobiotin synthase activity);GO:0005739(mitochondrion);GO:0009102(biotin biosynthetic process);GO:0030170(pyridoxal phosphate binding);GO:0042802(identical protein binding)	00780(Biotin metabolism)	EC:2.6.1.62
circRNA1353	Chr06	24715230	24715685	-	1	circRNA	Potri.006G238200.1	Potri.006G238200	mRNA	uncharacterized protein LOC7470741 [Populus trichocarpa]	GO:0003746(translation elongation factor activity);GO:0006414(translational elongation);GO:0009507(chloroplast)	NA	NA
circRNA1354	Chr06	27544910	27545308	-	2	circRNA	Potri.006G275600.1	Potri.006G275600	mRNA	protein ACTIVITY OF BC1 COMPLEX KINASE 1, chloroplastic [Populus trichocarpa]	GO:0004672(protein kinase activity);GO:0005515(protein binding);GO:0005524(ATP binding);GO:0005886(plasma membrane);GO:0006468(protein phosphorylation);GO:0006995(cellular response to nitrogen starvation);GO:0009414(response to water deprivation);GO:0009507(chloroplast);GO:0009637(response to blue light);GO:0009767(photosynthetic electron transport chain);GO:0010027(thylakoid membrane organizatio…	NA	NA
circRNA1355	Chr01	579288	579838	-	2	circRNA	Potri.001G008800.1	Potri.001G008800	mRNA	PREDICTED: E3 ubiquitin-protein ligase BRE1-like 2 isoform X2 [Populus euphratica]	GO:0004842(ubiquitin-protein transferase activity);GO:0005634(nucleus);GO:0009965(leaf morphogenesis);GO:0010162(seed dormancy process);GO:0010228(vegetative to reproductive phase transition of meristem);GO:0010390(histone monoubiquitination);GO:0033523(histone H2B ubiquitination);GO:0042803(protein homodimerization activity);GO:0045087(innate immune response);GO:0046872(metal ion binding)	NA	NA
circRNA1356	Chr01	5221415	5221696	+	1	circRNA	Potri.001G065900.1	Potri.001G065900	mRNA	serine carboxypeptidase-like 45 [Populus trichocarpa]	GO:0004185(serine-type carboxypeptidase activity);GO:0016747(transferase activity, transferring acyl groups other than amino-acyl groups);GO:0019748(secondary metabolic process);GO:0051603(proteolysis involved in cellular protein catabolic process)	NA	NA
circRNA1357	Chr01	5880316	5881042	-	4	circRNA	Potri.001G074000.1	Potri.001G074000	mRNA	DNA replication licensing factor MCM6 [Populus trichocarpa]	GO:0003677(DNA binding);GO:0005515(protein binding);GO:0005524(ATP binding);GO:0005634(nucleus);GO:0006268(DNA unwinding involved in DNA replication);GO:0006270(DNA replication initiation);GO:0008094(DNA-dependent ATPase activity)	03030(DNA replication)	EC:3.6.4.12
circRNA1358	Chr01	12827095	12828145	+	2	circRNA	Potri.001G155200.2	Potri.001G155200	mRNA	hypothetical protein POPTR_001G155200 [Populus trichocarpa]	GO:0004842(ubiquitin-protein transferase activity);GO:0005737(cytoplasm);GO:0009966(regulation of signal transduction)	NA	NA
circRNA1359	Chr01	13501360	13503126	-	6	circRNA	Potri.001G161700.1	Potri.001G161700	mRNA	26S proteasome regulatory subunit 7 homolog A [Populus trichocarpa]	GO:0008540(proteasome regulatory particle, base subcomplex);GO:0017025(TBP-class protein binding);GO:0030433(ubiquitin-dependent ERAD pathway);GO:0031595(nuclear proteasome complex);GO:0031597(cytosolic proteasome complex);GO:0036402(proteasome-activating ATPase activity);GO:0045899(positive regulation of RNA polymerase II transcriptional preinitiation complex assembly)	03050(Proteasome)	NA
circRNA136	Chr01	40043461	40164210	+	1	intergenic	intergenic_circRNA	intergenic_circRNA	mRNA	NA	NA	NA	NA
circRNA1360	Chr01	21758932	21759205	-	1	circRNA	Potri.001G214800.1	Potri.001G214800	mRNA	ubiquitin carboxyl-terminal hydrolase 8 [Populus trichocarpa]	GO:0004843(thiol-dependent ubiquitin-specific protease activity);GO:0005634(nucleus);GO:0006511(ubiquitin-dependent protein catabolic process);GO:0016579(protein deubiquitination);GO:0036459(thiol-dependent ubiquitinyl hydrolase activity)	NA	NA
circRNA1361	Chr01	21767071	21768861	-	2	circRNA	Potri.001G214800.1	Potri.001G214800	mRNA	ubiquitin carboxyl-terminal hydrolase 8 [Populus trichocarpa]	GO:0004843(thiol-dependent ubiquitin-specific protease activity);GO:0005634(nucleus);GO:0006511(ubiquitin-dependent protein catabolic process);GO:0016579(protein deubiquitination);GO:0036459(thiol-dependent ubiquitinyl hydrolase activity)	NA	NA
circRNA1362	Chr01	24191819	24192938	-	3	circRNA	Potri.001G230000.17	Potri.001G230000	mRNA	PREDICTED: callose synthase 2-like [Populus euphratica]	GO:0000148(1,3-beta-D-glucan synthase complex);GO:0003843(1,3-beta-D-glucan synthase activity);GO:0005886(plasma membrane)	NA	NA
circRNA1363	Chr01	39221930	39222103	-	1	circRNA	Potri.001G376500.1	Potri.001G376500	mRNA	PREDICTED: malate dehydrogenase, mitochondrial [Populus euphratica]	GO:0005507(copper ion binding);GO:0005618(cell wall);GO:0005739(mitochondrion);GO:0005759(mitochondrial matrix);GO:0005794(Golgi apparatus);GO:0005829(cytosol);GO:0005975(carbohydrate metabolic process);GO:0006099(tricarboxylic acid cycle);GO:0006108(malate metabolic process);GO:0009409(response to cold);GO:0009507(chloroplast);GO:0009651(response to salt stress);GO:0030060(L-malate dehydrogenase…	00020(Citrate cycle (TCA cycle));00620(Pyruvate metabolism);00630(Glyoxylate and dicarboxylate metabolism);00710(Carbon fixation in photosynthetic organisms);00270(Cysteine and methionine metabolism)	EC:1.1.1.37
circRNA1364	Chr01	42125944	42127196	-	2	circRNA	Potri.001G399700.1	Potri.001G399700	mRNA	PREDICTED: probable serine/threonine-protein kinase At1g54610 [Populus euphratica]	GO:0005524(ATP binding);GO:0005634(nucleus);GO:0005886(plasma membrane);GO:0016301(kinase activity)	NA	NA
circRNA1365	Chr01	47434832	47435092	-	2	circRNA	Potri.001G443200.2	Potri.001G443200	mRNA	protein MOR1 [Populus trichocarpa]	GO:0000226(microtubule cytoskeleton organization);GO:0000776(kinetochore);GO:0000911(cytokinesis by cell plate formation);GO:0000922(spindle pole);GO:0005634(nucleus);GO:0005813(centrosome);GO:0005819(spindle);GO:0005874(microtubule);GO:0007051(spindle organization);GO:0008017(microtubule binding);GO:0009506(plasmodesma);GO:0009524(phragmoplast);GO:0009574(preprophase band);GO:0009920(cell plate …	NA	NA
circRNA1366	Chr02	249979	250423	+	2	circRNA	Potri.002G004100.2	Potri.002G004100	mRNA	cinnamoyl-CoA reductase protein 10 [Populus tomentosa]	GO:0003824(catalytic activity);GO:0005575(cellular_component);GO:0009408(response to heat);GO:0009414(response to water deprivation);GO:0009737(response to abscisic acid);GO:0009809(lignin biosynthetic process);GO:0016621(cinnamoyl-CoA reductase activity);GO:0046686(response to cadmium ion);GO:0050662(coenzyme binding)	00940(Phenylpropanoid biosynthesis)	EC:1.2.1.44
circRNA1367	Chr02	2010492	2011510	+	2	circRNA	Potri.002G031400.1	Potri.002G031400	mRNA	26S proteasome regulatory subunit S10B homolog B [Populus trichocarpa]	GO:0008540(proteasome regulatory particle, base subcomplex);GO:0017025(TBP-class protein binding);GO:0030433(ubiquitin-dependent ERAD pathway);GO:0031595(nuclear proteasome complex);GO:0031597(cytosolic proteasome complex);GO:0036402(proteasome-activating ATPase activity);GO:0045899(positive regulation of RNA polymerase II transcriptional preinitiation complex assembly)	03050(Proteasome)	NA
circRNA1368	Chr02	7717321	7717719	-	2	circRNA	Potri.002G105900.3	Potri.002G105900	mRNA	mechanosensitive ion channel protein 3, chloroplastic isoform X1 [Populus trichocarpa]	GO:0005216(ion channel activity);GO:0005886(plasma membrane);GO:0006811(ion transport);GO:0009507(chloroplast);GO:0009526(plastid envelope);GO:0009657(plastid organization);GO:0010020(chloroplast fission);GO:0016020(membrane);GO:0016021(integral component of membrane);GO:0031969(chloroplast membrane);GO:0055085(transmembrane transport)	NA	NA
circRNA1369	Chr02	23824405	23825232	+	5	circRNA	Potri.002G247500.1	Potri.002G247500	mRNA	serine/threonine-protein kinase MHK isoform X1 [Populus trichocarpa]	GO:0004672(protein kinase activity);GO:0004674(protein serine/threonine kinase activity);GO:0004693(cyclin-dependent protein serine/threonine kinase activity);GO:0005524(ATP binding);GO:0005634(nucleus);GO:0005737(cytoplasm);GO:0006468(protein phosphorylation);GO:0010468(regulation of gene expression);GO:0016301(kinase activity);GO:0035556(intracellular signal transduction)	NA	NA
circRNA137	Chr01	40045002	40057876	+	1	intergenic	intergenic_circRNA	intergenic_circRNA	mRNA	NA	NA	NA	NA
circRNA1370	Chr07	10135121	10138347	+	5	circRNA	Potri.007G077400.3	Potri.007G077400	mRNA	crossover junction endonuclease EME1B [Populus trichocarpa]	GO:0003677(DNA binding);GO:0004519(endonuclease activity);GO:0005634(nucleus);GO:0006281(DNA repair);GO:0006310(DNA recombination);GO:0046872(metal ion binding);GO:0048476(Holliday junction resolvase complex);GO:0051301(cell division);GO:0051321(meiotic cell cycle)	03440(Homologous recombination)	NA
circRNA1371	Chr01	36828021	36828221	-	1	circRNA	Potri.001G358600.3	Potri.001G358600	mRNA	uncharacterized protein LOC7487516 isoform X1 [Populus trichocarpa]	GO:0003677(DNA binding);GO:0005737(cytoplasm);GO:0005886(plasma membrane)	NA	NA
circRNA1372	Chr02	1130915	1131160	-	1	circRNA	Potri.002G019500.4	Potri.002G019500	mRNA	uncharacterized protein LOC100798550 isoform X1 [Glycine max]	GO:0005515(protein binding);GO:0005886(plasma membrane)	04145(Phagosome);04933(AGE-RAGE signaling pathway in diabetic complications)	NA
circRNA1373	Chr01	5821867	5823998	-	3	circRNA	Potri.001G073400.1	Potri.001G073400	mRNA	serine/arginine repetitive matrix protein 1 isoform X3 [Populus trichocarpa]	GO:0005634(nucleus);GO:0005739(mitochondrion);GO:0016301(kinase activity);GO:0016310(phosphorylation)	NA	NA
circRNA1374	Chr11	16123871	16125532	-	2	circRNA	Potri.011G138700.2	Potri.011G138700	mRNA	uncharacterized protein LOC7470954 isoform X2 [Populus trichocarpa]	GO:0003677(DNA binding);GO:0005634(nucleus);GO:0008150(biological_process);GO:0043565(sequence-specific DNA binding)	NA	NA
circRNA1375	Chr05	22935809	22936230	-	2	circRNA	Potri.005G216400.1	Potri.005G216400	mRNA	beta-carotene isomerase D27, chloroplastic-like isoform X1 [Populus trichocarpa]	GO:0005506(iron ion binding);GO:0009507(chloroplast);GO:0010223(secondary shoot formation);GO:0016859(cis-trans isomerase activity);GO:1901601(strigolactone biosynthetic process)	00906(Carotenoid biosynthesis)	EC:5.2.1.14
circRNA1376	Chr01	647447	651436	-	1	intergenic	intergenic_circRNA	intergenic_circRNA	mRNA	NA	NA	NA	NA
circRNA1377	Chr01	651972	655700	-	1	intergenic	intergenic_circRNA	intergenic_circRNA	mRNA	NA	NA	NA	NA
circRNA1378	Chr01	3702448	3712751	-	1	intergenic	intergenic_circRNA	intergenic_circRNA	mRNA	NA	NA	NA	NA
circRNA1379	Chr01	8144411	8154898	+	1	intergenic	intergenic_circRNA	intergenic_circRNA	mRNA	NA	NA	NA	NA
circRNA138	Chr01	40045002	40244167	+	1	intergenic	intergenic_circRNA	intergenic_circRNA	mRNA	NA	NA	NA	NA
circRNA1380	Chr01	27774631	27788261	-	1	intergenic	intergenic_circRNA	intergenic_circRNA	mRNA	NA	NA	NA	NA
circRNA1381	Chr01	37671457	37856956	-	1	intergenic	intergenic_circRNA	intergenic_circRNA	mRNA	NA	NA	NA	NA
circRNA1382	Chr01	38994972	39007270	+	1	intergenic	intergenic_circRNA	intergenic_circRNA	mRNA	NA	NA	NA	NA
circRNA1383	Chr01	38995342	39007554	+	1	intergenic	intergenic_circRNA	intergenic_circRNA	mRNA	NA	NA	NA	NA
circRNA1384	Chr01	40041548	40162018	+	1	intergenic	intergenic_circRNA	intergenic_circRNA	mRNA	NA	NA	NA	NA
circRNA1385	Chr01	41960541	41977082	-	1	intergenic	intergenic_circRNA	intergenic_circRNA	mRNA	NA	NA	NA	NA
circRNA1386	Chr01	42615868	42667380	-	1	intergenic	intergenic_circRNA	intergenic_circRNA	mRNA	NA	NA	NA	NA
circRNA1387	Chr01	42964123	42970186	-	1	intergenic	intergenic_circRNA	intergenic_circRNA	mRNA	NA	NA	NA	NA
circRNA1388	Chr02	876650	880611	-	1	intergenic	intergenic_circRNA	intergenic_circRNA	mRNA	NA	NA	NA	NA
circRNA1389	Chr02	5401147	5406351	-	1	intergenic	intergenic_circRNA	intergenic_circRNA	mRNA	NA	NA	NA	NA
circRNA139	Chr01	40054053	40240189	+	1	intergenic	intergenic_circRNA	intergenic_circRNA	mRNA	NA	NA	NA	NA
circRNA1390	Chr02	6928459	6951054	-	1	intergenic	intergenic_circRNA	intergenic_circRNA	mRNA	NA	NA	NA	NA
circRNA1391	Chr02	14318914	14330470	-	1	intergenic	intergenic_circRNA	intergenic_circRNA	mRNA	NA	NA	NA	NA
circRNA1392	Chr02	22299697	22300393	+	1	intergenic	intergenic_circRNA	intergenic_circRNA	mRNA	NA	NA	NA	NA
circRNA1393	Chr02	23568660	23583520	-	1	intergenic	intergenic_circRNA	intergenic_circRNA	mRNA	NA	NA	NA	NA
circRNA1394	Chr02	23652252	23660213	-	1	intergenic	intergenic_circRNA	intergenic_circRNA	mRNA	NA	NA	NA	NA
circRNA1395	Chr03	229460	282925	+	1	intergenic	intergenic_circRNA	intergenic_circRNA	mRNA	NA	NA	NA	NA
circRNA1396	Chr03	3066045	3096738	+	1	intergenic	intergenic_circRNA	intergenic_circRNA	mRNA	NA	NA	NA	NA
circRNA1397	Chr03	9757399	9786945	-	1	intergenic	intergenic_circRNA	intergenic_circRNA	mRNA	NA	NA	NA	NA
circRNA1398	Chr03	20178390	20211978	-	1	intergenic	intergenic_circRNA	intergenic_circRNA	mRNA	NA	NA	NA	NA
circRNA1399	Chr04	375812	384124	+	1	intergenic	intergenic_circRNA	intergenic_circRNA	mRNA	NA	NA	NA	NA
circRNA14	Chr03	13883148	13885202	+	6	circRNA	Potri.003G115800.4	Potri.003G115800	mRNA	SNARE-interacting protein KEULE [Populus trichocarpa]	GO:0005515(protein binding);GO:0005773(vacuole);GO:0005829(cytosol);GO:0005856(cytoskeleton);GO:0005886(plasma membrane);GO:0006904(vesicle docking involved in exocytosis);GO:0007049(cell cycle);GO:0009306(protein secretion);GO:0009524(phragmoplast);GO:0015031(protein transport);GO:0019898(extrinsic component of membrane);GO:0051301(cell division)	NA	NA
circRNA140	Chr01	40057989	40244167	+	1	intergenic	intergenic_circRNA	intergenic_circRNA	mRNA	NA	NA	NA	NA
circRNA1400	Chr04	1731244	1866699	+	1	intergenic	intergenic_circRNA	intergenic_circRNA	mRNA	NA	NA	NA	NA
circRNA1401	Chr04	2549818	2574845	-	1	intergenic	intergenic_circRNA	intergenic_circRNA	mRNA	NA	NA	NA	NA
circRNA1402	Chr04	8114244	8123884	+	1	intergenic	intergenic_circRNA	intergenic_circRNA	mRNA	NA	NA	NA	NA
circRNA1403	Chr05	2190734	2239585	+	1	intergenic	intergenic_circRNA	intergenic_circRNA	mRNA	NA	NA	NA	NA
circRNA1404	Chr05	2436709	2453142	+	1	intergenic	intergenic_circRNA	intergenic_circRNA	mRNA	NA	NA	NA	NA
circRNA1405	Chr05	2562906	2617122	+	1	intergenic	intergenic_circRNA	intergenic_circRNA	mRNA	NA	NA	NA	NA
circRNA1406	Chr05	3010850	3093815	+	1	intergenic	intergenic_circRNA	intergenic_circRNA	mRNA	NA	NA	NA	NA
circRNA1407	Chr06	2211486	2214988	+	1	intergenic	intergenic_circRNA	intergenic_circRNA	mRNA	NA	NA	NA	NA
circRNA1408	Chr06	4093514	4100567	-	1	intergenic	intergenic_circRNA	intergenic_circRNA	mRNA	NA	NA	NA	NA
circRNA1409	Chr06	7403970	7410741	+	1	intergenic	intergenic_circRNA	intergenic_circRNA	mRNA	NA	NA	NA	NA
circRNA141	Chr01	40092915	40125361	+	1	intergenic	intergenic_circRNA	intergenic_circRNA	mRNA	NA	NA	NA	NA
circRNA1410	Chr06	9998866	10009789	+	1	intergenic	intergenic_circRNA	intergenic_circRNA	mRNA	NA	NA	NA	NA
circRNA1411	Chr06	11044573	11059467	-	1	intergenic	intergenic_circRNA	intergenic_circRNA	mRNA	NA	NA	NA	NA
circRNA1412	Chr07	13881761	13902644	+	1	intergenic	intergenic_circRNA	intergenic_circRNA	mRNA	NA	NA	NA	NA
circRNA1413	Chr07	14713130	14728017	+	1	intergenic	intergenic_circRNA	intergenic_circRNA	mRNA	NA	NA	NA	NA
circRNA1414	Chr08	1206366	1227057	+	1	intergenic	intergenic_circRNA	intergenic_circRNA	mRNA	NA	NA	NA	NA
circRNA1415	Chr08	2055344	2069399	-	1	intergenic	intergenic_circRNA	intergenic_circRNA	mRNA	NA	NA	NA	NA
circRNA1416	Chr08	3221350	3227780	-	1	intergenic	intergenic_circRNA	intergenic_circRNA	mRNA	NA	NA	NA	NA
circRNA1417	Chr09	6191329	6205089	-	1	intergenic	intergenic_circRNA	intergenic_circRNA	mRNA	NA	NA	NA	NA
circRNA1418	Chr09	6425331	6431660	-	1	intergenic	intergenic_circRNA	intergenic_circRNA	mRNA	NA	NA	NA	NA
circRNA1419	Chr09	7014584	7022677	+	1	intergenic	intergenic_circRNA	intergenic_circRNA	mRNA	NA	NA	NA	NA
circRNA142	Chr01	40092915	40160790	+	1	intergenic	intergenic_circRNA	intergenic_circRNA	mRNA	NA	NA	NA	NA
circRNA1420	Chr09	7267406	7273833	-	1	intergenic	intergenic_circRNA	intergenic_circRNA	mRNA	NA	NA	NA	NA
circRNA1421	Chr10	11204252	11216466	+	1	intergenic	intergenic_circRNA	intergenic_circRNA	mRNA	NA	NA	NA	NA
circRNA1422	Chr10	16882686	16932603	+	1	intergenic	intergenic_circRNA	intergenic_circRNA	mRNA	NA	NA	NA	NA
circRNA1423	Chr11	2407589	2462720	+	1	intergenic	intergenic_circRNA	intergenic_circRNA	mRNA	NA	NA	NA	NA
circRNA1424	Chr11	3195003	3297690	-	1	intergenic	intergenic_circRNA	intergenic_circRNA	mRNA	NA	NA	NA	NA
circRNA1425	Chr11	3234882	3274114	-	1	intergenic	intergenic_circRNA	intergenic_circRNA	mRNA	NA	NA	NA	NA
circRNA1426	Chr13	3821213	3855622	-	1	intergenic	intergenic_circRNA	intergenic_circRNA	mRNA	NA	NA	NA	NA
circRNA1427	Chr13	6093483	6116845	-	1	intergenic	intergenic_circRNA	intergenic_circRNA	mRNA	NA	NA	NA	NA
circRNA1428	Chr13	11748489	11756936	+	1	intergenic	intergenic_circRNA	intergenic_circRNA	mRNA	NA	NA	NA	NA
circRNA1429	Chr14	2721088	2791673	+	1	intergenic	intergenic_circRNA	intergenic_circRNA	mRNA	NA	NA	NA	NA
circRNA143	Chr01	40125290	40238788	+	1	intergenic	intergenic_circRNA	intergenic_circRNA	mRNA	NA	NA	NA	NA
circRNA1430	Chr14	4484228	4489409	+	1	intergenic	intergenic_circRNA	intergenic_circRNA	mRNA	NA	NA	NA	NA
circRNA1431	Chr14	8830651	8847734	-	1	intergenic	intergenic_circRNA	intergenic_circRNA	mRNA	NA	NA	NA	NA
circRNA1432	Chr15	3746962	3757546	+	1	intergenic	intergenic_circRNA	intergenic_circRNA	mRNA	NA	NA	NA	NA
circRNA1433	Chr15	11886929	11892183	+	1	intergenic	intergenic_circRNA	intergenic_circRNA	mRNA	NA	NA	NA	NA
circRNA1434	Chr16	376400	418231	+	1	intergenic	intergenic_circRNA	intergenic_circRNA	mRNA	NA	NA	NA	NA
circRNA1435	Chr16	5116969	5145876	+	1	intergenic	intergenic_circRNA	intergenic_circRNA	mRNA	NA	NA	NA	NA
circRNA1436	Chr16	10620821	10769788	+	1	intergenic	intergenic_circRNA	intergenic_circRNA	mRNA	NA	NA	NA	NA
circRNA1437	Chr16	13298563	13492259	-	1	intergenic	intergenic_circRNA	intergenic_circRNA	mRNA	NA	NA	NA	NA
circRNA1438	Chr17	37719	49924	+	1	intergenic	intergenic_circRNA	intergenic_circRNA	mRNA	NA	NA	NA	NA
circRNA1439	Chr17	1854481	2016024	-	1	intergenic	intergenic_circRNA	intergenic_circRNA	mRNA	NA	NA	NA	NA
circRNA144	Chr01	40755712	40765282	+	1	intergenic	intergenic_circRNA	intergenic_circRNA	mRNA	NA	NA	NA	NA
circRNA1440	Chr17	13777583	13803732	+	1	intergenic	intergenic_circRNA	intergenic_circRNA	mRNA	NA	NA	NA	NA
circRNA1441	Chr18	12494145	12505690	+	1	intergenic	intergenic_circRNA	intergenic_circRNA	mRNA	NA	NA	NA	NA
circRNA1442	Chr18	13221790	13230767	+	1	intergenic	intergenic_circRNA	intergenic_circRNA	mRNA	NA	NA	NA	NA
circRNA1443	Chr19	1041232	1144272	-	1	intergenic	intergenic_circRNA	intergenic_circRNA	mRNA	NA	NA	NA	NA
circRNA1444	Chr19	3346263	3398892	+	1	intergenic	intergenic_circRNA	intergenic_circRNA	mRNA	NA	NA	NA	NA
circRNA1445	Chr19	10300591	10358479	+	1	intergenic	intergenic_circRNA	intergenic_circRNA	mRNA	NA	NA	NA	NA
circRNA1446	Chr19	10372346	10398056	+	1	intergenic	intergenic_circRNA	intergenic_circRNA	mRNA	NA	NA	NA	NA
circRNA1447	Chr19	12817075	12880540	-	1	intergenic	intergenic_circRNA	intergenic_circRNA	mRNA	NA	NA	NA	NA
circRNA1448	scaffold_136	40776	68658	+	1	intergenic	intergenic_circRNA	intergenic_circRNA	mRNA	NA	NA	NA	NA
circRNA1449	scaffold_20	325579	459860	+	1	intergenic	intergenic_circRNA	intergenic_circRNA	mRNA	NA	NA	NA	NA
circRNA145	Chr01	42607877	42622324	-	1	intergenic	intergenic_circRNA	intergenic_circRNA	mRNA	NA	NA	NA	NA
circRNA1450	scaffold_20	412496	598150	+	1	intergenic	intergenic_circRNA	intergenic_circRNA	mRNA	NA	NA	NA	NA
circRNA1451	scaffold_20	414885	587041	+	1	intergenic	intergenic_circRNA	intergenic_circRNA	mRNA	NA	NA	NA	NA
circRNA1452	scaffold_20	678056	691749	-	1	intergenic	intergenic_circRNA	intergenic_circRNA	mRNA	NA	NA	NA	NA
circRNA1453	scaffold_20	801116	885406	+	1	intergenic	intergenic_circRNA	intergenic_circRNA	mRNA	NA	NA	NA	NA
circRNA1454	scaffold_213	13066	43786	+	1	intergenic	intergenic_circRNA	intergenic_circRNA	mRNA	NA	NA	NA	NA
circRNA1455	scaffold_233	21343	50849	-	1	intergenic	intergenic_circRNA	intergenic_circRNA	mRNA	NA	NA	NA	NA
circRNA1456	scaffold_25	494138	518118	+	1	intergenic	intergenic_circRNA	intergenic_circRNA	mRNA	NA	NA	NA	NA
circRNA1457	scaffold_30	205395	273888	+	1	intergenic	intergenic_circRNA	intergenic_circRNA	mRNA	NA	NA	NA	NA
circRNA1458	scaffold_30	272566	355495	+	1	intergenic	intergenic_circRNA	intergenic_circRNA	mRNA	NA	NA	NA	NA
circRNA1459	scaffold_30	398920	414197	+	1	intergenic	intergenic_circRNA	intergenic_circRNA	mRNA	NA	NA	NA	NA
circRNA146	Chr01	42964123	42979534	-	1	intergenic	intergenic_circRNA	intergenic_circRNA	mRNA	NA	NA	NA	NA
circRNA1460	scaffold_318	18623	38286	-	1	intergenic	intergenic_circRNA	intergenic_circRNA	mRNA	NA	NA	NA	NA
circRNA1461	scaffold_38	208255	332912	+	1	intergenic	intergenic_circRNA	intergenic_circRNA	mRNA	NA	NA	NA	NA
circRNA1462	scaffold_38	276148	332912	+	1	intergenic	intergenic_circRNA	intergenic_circRNA	mRNA	NA	NA	NA	NA
circRNA1463	scaffold_61	41298	50348	+	1	intergenic	intergenic_circRNA	intergenic_circRNA	mRNA	NA	NA	NA	NA
circRNA1464	Chr03	7425150	7425297	+	1	circRNA	Potri.003G050600.1	Potri.003G050600	mRNA	hypothetical protein POPTR_003G050600 [Populus trichocarpa]	GO:0004176(ATP-dependent peptidase activity);GO:0005739(mitochondrion);GO:0006508(proteolysis);GO:0008237(metallopeptidase activity);GO:0009941(chloroplast envelope)	NA	NA
circRNA1465	Chr08	7697924	7698112	-	1	circRNA	Potri.008G119400.1	Potri.008G119400	mRNA	agenet domain-containing family protein [Populus tomentosa]	GO:0003677(DNA binding);GO:0003682(chromatin binding);GO:0005634(nucleus);GO:0008150(biological_process);GO:0009506(plasmodesma)	NA	NA
circRNA1466	Chr09	5775260	5775475	-	1	circRNA	Potri.009G054000.2	Potri.009G054000	mRNA	nucleolar GTP-binding protein 1 [Populus trichocarpa]	GO:0000166(nucleotide binding);GO:0005525(GTP binding);GO:0005634(nucleus);GO:0005730(nucleolus);GO:0016020(membrane);GO:0042254(ribosome biogenesis)	03008(Ribosome biogenesis in eukaryotes)	NA
circRNA1467	Chr03	16530746	16531108	+	2	circRNA	Potri.003G151500.1	Potri.003G151500	mRNA	uncharacterized protein At3g06530 [Populus trichocarpa]	GO:0000462(maturation of SSU-rRNA from tricistronic rRNA transcript (SSU-rRNA, 5.8S rRNA, LSU-rRNA));GO:0030515(snoRNA binding);GO:0030686(90S preribosome);GO:0032040(small-subunit processome);GO:0034455(t-UTP complex);GO:0045943(positive regulation of transcription by RNA polymerase I)	03008(Ribosome biogenesis in eukaryotes)	NA
circRNA1468	Chr06	11054322	11061511	-	14	circRNA	Potri.006G134300.2	Potri.006G134300	mRNA	hypothetical protein [Populus tomentosa]	GO:0004753(saccharopine dehydrogenase activity);GO:0005737(cytoplasm);GO:0005739(mitochondrion);GO:0005829(cytosol);GO:0019477(L-lysine catabolic process);GO:0033512(L-lysine catabolic process to acetyl-CoA via saccharopine);GO:0047130(saccharopine dehydrogenase (NADP+, L-lysine-forming) activity);GO:0047131(saccharopine dehydrogenase (NAD+, L-glutamate-forming) activity);GO:0055114(oxidation-red…	00310(Lysine degradation)	EC:1.5.1.9
circRNA1469	Chr06	223491	225254	-	3	circRNA	Potri.006G002900.4	Potri.006G002900	mRNA	calcineurin B-like protein 3 isoform X1 [Populus trichocarpa]	GO:0005509(calcium ion binding);GO:0005515(protein binding);GO:0005773(vacuole);GO:0009705(plant-type vacuole membrane);GO:0016020(membrane);GO:0019722(calcium-mediated signaling);GO:0022626(cytosolic ribosome);GO:0055075(potassium ion homeostasis)	NA	NA
circRNA147	Chr01	43549397	43564054	-	1	intergenic	intergenic_circRNA	intergenic_circRNA	mRNA	NA	NA	NA	NA
circRNA1470	Chr12	5867539	5867890	+	2	circRNA	Potri.012G056500.1	Potri.012G056500	mRNA	uncharacterized protein LOC7487073 [Populus trichocarpa]	GO:0003674(molecular_function);GO:0005634(nucleus);GO:0008150(biological_process)	NA	NA
circRNA1471	Chr03	21391902	21392893	-	2	circRNA	Potri.003G217800.2	Potri.003G217800	mRNA	DEAD-box ATP-dependent RNA helicase 37 [Populus trichocarpa]	GO:0004004(ATP-dependent RNA helicase activity);GO:0010501(RNA secondary structure unwinding)	NA	NA
circRNA1472	Chr03	16980046	16982147	+	3	circRNA	Potri.003G157500.1	Potri.003G157500	mRNA	serine/arginine repetitive matrix protein 1 isoform X1 [Populus trichocarpa]	GO:0005634(nucleus);GO:0005739(mitochondrion);GO:0016301(kinase activity);GO:0016310(phosphorylation)	NA	NA
circRNA1473	Chr02	23767269	23767439	-	1	circRNA	Potri.002G246600.2	Potri.002G246600	mRNA	ras GTPase-activating protein-binding protein 1 isoform X6 [Populus trichocarpa]	GO:0003723(RNA binding);GO:0003729(mRNA binding);GO:0005829(cytosol);GO:0006913(nucleocytoplasmic transport);GO:0009737(response to abscisic acid)	NA	NA
circRNA1474	Chr02	1093452	1093604	+	1	circRNA	Potri.002G018900.1	Potri.002G018900	mRNA	PREDICTED: uncharacterized protein LOC105132934 [Populus euphratica]	GO:0000813(ESCRT I complex);GO:0003729(mRNA binding);GO:0005515(protein binding);GO:0005634(nucleus);GO:0005774(vacuolar membrane);GO:0007165(signal transduction);GO:0015031(protein transport);GO:0031902(late endosome membrane);GO:0035091(phosphatidylinositol binding);GO:0036258(multivesicular body assembly);GO:0043130(ubiquitin binding);GO:0046872(metal ion binding);GO:0055072(iron ion homeostas…	00562(Inositol phosphate metabolism);04070(Phosphatidylinositol signaling system);04145(Phagosome)	EC:2.7.1.150
circRNA1475	Chr06	15041333	15041467	+	1	circRNA	Potri.006G159400.2	Potri.006G159400	mRNA	PREDICTED: uncharacterized protein LOC105119566 [Populus euphratica]	GO:0003674(molecular_function);GO:0005634(nucleus);GO:0008150(biological_process);GO:0016021(integral component of membrane)	NA	NA
circRNA1476	Chr01	21240166	21243878	-	5	circRNA	Potri.001G211700.3	Potri.001G211700	mRNA	uncharacterized protein LOC7486672 isoform X1 [Populus trichocarpa]	GO:0003674(molecular_function);GO:0005739(mitochondrion);GO:0005783(endoplasmic reticulum);GO:0008150(biological_process);GO:0016021(integral component of membrane)	NA	NA
circRNA1477	Chr06	3656193	3656838	+	3	circRNA	Potri.006G050700.3	Potri.006G050700	mRNA	insulin-degrading enzyme-like 1, peroxisomal isoform X2 [Populus trichocarpa]	GO:0004222(metalloendopeptidase activity);GO:0005739(mitochondrion);GO:0008270(zinc ion binding);GO:0016485(protein processing);GO:0043171(peptide catabolic process);GO:0051603(proteolysis involved in cellular protein catabolic process)	NA	NA
circRNA1478	Chr14	5452543	5452784	-	2	circRNA	Potri.014G066900.1	Potri.014G066900	mRNA	auxin-responsive protein SAUR36 [Populus trichocarpa]	GO:0005739(mitochondrion);GO:0009733(response to auxin)	04075(Plant hormone signal transduction)	NA
circRNA1479	Chr11	11051031	11051335	-	2	circRNA	Potri.011G091200.9	Potri.011G091200	mRNA	hypothetical protein [Populus tomentosa]	GO:0000325(plant-type vacuole);GO:0005516(calmodulin binding);GO:0005524(ATP binding);GO:0005773(vacuole);GO:0005774(vacuolar membrane);GO:0008559(xenobiotic transmembrane transporting ATPase activity);GO:0016021(integral component of membrane);GO:0042626(ATPase activity, coupled to transmembrane movement of substances);GO:0055085(transmembrane transport);GO:1902417((+)-abscisic acid D-glucopyran…	02010(ABC transporters)	NA
circRNA148	Chr01	46151841	46169773	+	1	intergenic	intergenic_circRNA	intergenic_circRNA	mRNA	NA	NA	NA	NA
circRNA1480	Chr17	8649942	8650331	+	3	circRNA	Potri.017G074100.1	Potri.017G074100	mRNA	hypothetical protein POPTR_017G074100 [Populus trichocarpa]	GO:0003674(molecular_function);GO:0005737(cytoplasm);GO:0008150(biological_process)	NA	NA
circRNA1481	Chr01	11967810	11967975	-	1	circRNA	Potri.001G147000.1	Potri.001G147000	mRNA	transcription factor MAMYB [Populus trichocarpa]	GO:0003677(DNA binding);GO:0003700(DNA binding transcription factor activity);GO:0005634(nucleus);GO:0005783(endoplasmic reticulum);GO:0005886(plasma membrane);GO:0048767(root hair elongation)	NA	NA
circRNA1482	Chr01	22640293	22640435	-	1	circRNA	Potri.001G220800.3	Potri.001G220800	mRNA	SNF1-related protein kinase regulatory subunit beta-1 [Populus trichocarpa]	GO:0004679(AMP-activated protein kinase activity);GO:0005515(protein binding);GO:0005524(ATP binding);GO:0005737(cytoplasm);GO:0005975(carbohydrate metabolic process);GO:0006633(fatty acid biosynthetic process);GO:0016301(kinase activity);GO:0016310(phosphorylation);GO:0019887(protein kinase regulator activity);GO:0042128(nitrate assimilation);GO:0043562(cellular response to nitrogen levels)	NA	NA
circRNA1483	Chr06	7477232	7477468	-	2	circRNA	Potri.006G097600.3	Potri.006G097600	mRNA	sulfoquinovosyl transferase SQD2 [Populus trichocarpa]	GO:0005886(plasma membrane);GO:0008194(UDP-glycosyltransferase activity);GO:0009247(glycolipid biosynthetic process);GO:0009507(chloroplast);GO:0009536(plastid);GO:0009941(chloroplast envelope);GO:0016021(integral component of membrane);GO:0016036(cellular response to phosphate starvation);GO:0016757(transferase activity, transferring glycosyl groups);GO:0031969(chloroplast membrane);GO:0046506(s…	00561(Glycerolipid metabolism)	NA
circRNA1484	Chr06	4344899	4346258	-	3	circRNA	Potri.006G059700.3	Potri.006G059700	mRNA	large proline-rich protein bag6 isoform X1 [Populus trichocarpa]	GO:0003674(molecular_function);GO:0005634(nucleus)	04141(Protein processing in endoplasmic reticulum)	NA
circRNA1485	Chr13	14217166	14217312	-	1	circRNA	Potri.013G130700.1	Potri.013G130700	mRNA	PREDICTED: uncharacterized protein LOC105134581 [Populus euphratica]	GO:0003674(molecular_function);GO:0005634(nucleus);GO:0008150(biological_process)	NA	NA
circRNA1486	Chr15	15037461	15038621	+	4	circRNA	Potri.015G144900.4	Potri.015G144900	mRNA	uncharacterized protein LOC7474050 isoform X1 [Populus trichocarpa]	GO:0001056(RNA polymerase III activity);GO:0005666(DNA-directed RNA polymerase III complex)	00230(Purine metabolism);00240(Pyrimidine metabolism);03020(RNA polymerase)	NA
circRNA1487	Chr14	10749137	10749911	-	2	circRNA	Potri.014G141100.6	Potri.014G141100	mRNA	transportin MOS14 isoform X3 [Populus trichocarpa]	GO:0005737(cytoplasm);GO:0006606(protein import into nucleus);GO:0008139(nuclear localization sequence binding);GO:0031965(nuclear membrane)	NA	NA
circRNA1488	Chr04	21394581	21394725	+	1	circRNA	Potri.004G203800.1	Potri.004G203800	mRNA	cytochrome c1-2, heme protein, mitochondrial [Populus trichocarpa]	GO:0005515(protein binding);GO:0005739(mitochondrion);GO:0005746(mitochondrial respiratory chain);GO:0005750(mitochondrial respiratory chain complex III);GO:0005773(vacuole);GO:0016020(membrane);GO:0016021(integral component of membrane);GO:0020037(heme binding);GO:0045153(electron transporter, transferring electrons within CoQH2-cytochrome c reductase complex activity);GO:0046872(metal ion bindi…	00190(Oxidative phosphorylation)	NA
circRNA1489	Chr10	17017879	17020145	-	8	circRNA	Potri.010G167300.3	Potri.010G167300	mRNA	PREDICTED: MADS-box protein SVP isoform X2 [Populus euphratica]	GO:0000987(proximal promoter sequence-specific DNA binding);GO:0003677(DNA binding);GO:0003700(DNA binding transcription factor activity);GO:0005515(protein binding);GO:0005634(nucleus);GO:0006351(transcription, DNA-templated);GO:0009555(pollen development);GO:0010152(pollen maturation);GO:0016021(integral component of membrane);GO:0043565(sequence-specific DNA binding);GO:0045944(positive regula…	NA	NA
circRNA149	Chr01	47251405	47301758	+	1	intergenic	intergenic_circRNA	intergenic_circRNA	mRNA	NA	NA	NA	NA
circRNA1490	Chr05	6288494	6288736	-	1	circRNA	Potri.005G084700.1	Potri.005G084700	mRNA	uncharacterized protein LOC7486338 [Populus trichocarpa]	GO:0003674(molecular_function);GO:0005634(nucleus);GO:0005886(plasma membrane);GO:0008150(biological_process)	NA	NA
circRNA1491	Chr05	6547277	6550055	-	7	circRNA	Potri.005G087500.2	Potri.005G087500	mRNA	cellulose synthase [Populus tomentosa]	GO:0000977(RNA polymerase II regulatory region sequence-specific DNA binding);GO:0005794(Golgi apparatus);GO:0005886(plasma membrane);GO:0009833(plant-type primary cell wall biogenesis);GO:0016021(integral component of membrane);GO:0016757(transferase activity, transferring glycosyl groups);GO:0016759(cellulose synthase activity);GO:0016760(cellulose synthase (UDP-forming) activity);GO:0030244(ce…	NA	NA
circRNA1492	Chr05	21694362	21695112	-	3	circRNA	Potri.005G201800.1	Potri.005G201800	mRNA	mitogen-activated protein kinase 20 [Populus trichocarpa]	GO:0004707(MAP kinase activity);GO:0005515(protein binding);GO:0005524(ATP binding);GO:0005634(nucleus);GO:0005737(cytoplasm);GO:0007165(signal transduction);GO:0010468(regulation of gene expression)	04016(MAPK signaling pathway - plant)	EC:2.7.11.24
circRNA1493	Chr05	22627314	22627488	-	1	circRNA	Potri.005G213200.1	Potri.005G213200	mRNA	serine/threonine-protein kinase STY13 [Populus trichocarpa]	GO:0005524(ATP binding);GO:0005634(nucleus);GO:0005886(plasma membrane);GO:0016301(kinase activity)	00280(Valine, leucine and isoleucine degradation)	EC:6.4.1.4
circRNA1494	Chr03	826386	836364	+	17	circRNA	Potri.003G010000.4	Potri.003G010000	mRNA	PREDICTED: U3 small nucleolar RNA-associated protein 25 isoform X2 [Populus euphratica]	GO:0000462(maturation of SSU-rRNA from tricistronic rRNA transcript (SSU-rRNA, 5.8S rRNA, LSU-rRNA));GO:0005730(nucleolus);GO:0019843(rRNA binding);GO:0032040(small-subunit processome);GO:0034511(U3 snoRNA binding)	NA	NA
circRNA1495	Chr03	5088968	5089486	+	3	circRNA	Potri.003G038500.2	Potri.003G038500	mRNA	unknown [Populus trichocarpa x Populus deltoides]	GO:0004565(beta-galactosidase activity);GO:0005618(cell wall);GO:0005773(vacuole)	00052(Galactose metabolism);00600(Sphingolipid metabolism);00531(Glycosaminoglycan degradation);00604(Glycosphingolipid biosynthesis - ganglio series);00511(Other glycan degradation)	EC:3.2.1.23
circRNA1496	Chr03	9171386	9172776	+	3	circRNA	Potri.003G063300.1	Potri.003G063300	mRNA	hypothetical protein POPTR_003G063300 [Populus trichocarpa]	GO:0003729(mRNA binding);GO:0005634(nucleus);GO:0005829(cytosol);GO:0008150(biological_process)	NA	NA
circRNA1497	Chr03	14894974	14895213	-	1	circRNA	Potri.003G129000.3	Potri.003G129000	mRNA	mitogen-activated protein kinase kinase kinase YODA isoform X2 [Populus trichocarpa]	GO:0005737(cytoplasm)	04016(MAPK signaling pathway - plant)	EC:2.7.11.25
circRNA1498	Chr03	17286497	17287498	-	3	circRNA	Potri.003G161900.1	Potri.003G161900	mRNA	uncharacterized protein LOC7496524 [Populus trichocarpa]	GO:0004801(sedoheptulose-7-phosphate:D-glyceraldehyde-3-phosphate glyceronetransferase activity);GO:0005739(mitochondrion);GO:0005829(cytosol);GO:0005975(carbohydrate metabolic process);GO:0006098(pentose-phosphate shunt);GO:0009507(chloroplast);GO:0009536(plastid);GO:0009570(chloroplast stroma);GO:0009809(lignin biosynthetic process);GO:0033587(shikimate biosynthetic process);GO:0046686(response…	00030(Pentose phosphate pathway)	EC:2.2.1.2
circRNA1499	Chr11	6687778	6688051	+	1	circRNA	Potri.011G070900.2	Potri.011G070900	mRNA	probable alpha,alpha-trehalose-phosphate synthase [UDP-forming] 7 [Populus trichocarpa]	GO:0003825(alpha,alpha-trehalose-phosphate synthase (UDP-forming) activity);GO:0004805(trehalose-phosphatase activity);GO:0005634(nucleus);GO:0005829(cytosol);GO:0005992(trehalose biosynthetic process);GO:0016757(transferase activity, transferring glycosyl groups);GO:0016791(phosphatase activity);GO:0070413(trehalose metabolism in response to stress)	00500(Starch and sucrose metabolism)	EC:3.1.3.12
circRNA15	Chr11	5303213	5304485	-	2	circRNA	Potri.011G059300.1	Potri.011G059300	mRNA	auxin response factor 3 isoform X1 [Populus trichocarpa]	GO:0003677(DNA binding);GO:0003700(DNA binding transcription factor activity);GO:0005634(nucleus);GO:0006351(transcription, DNA-templated);GO:0006355(regulation of transcription, DNA-templated);GO:0009733(response to auxin);GO:0009734(auxin-activated signaling pathway);GO:0009850(auxin metabolic process);GO:0010050(vegetative phase change);GO:0010158(abaxial cell fate specification);GO:0010582(fl…	04075(Plant hormone signal transduction)	NA
circRNA150	Chr01	47665236	47764709	+	1	intergenic	intergenic_circRNA	intergenic_circRNA	mRNA	NA	NA	NA	NA
circRNA1500	Chr11	11051030	11053131	-	3	circRNA	Potri.011G091200.2	Potri.011G091200	mRNA	hypothetical protein [Populus tomentosa]	GO:0000325(plant-type vacuole);GO:0005516(calmodulin binding);GO:0005524(ATP binding);GO:0005773(vacuole);GO:0005774(vacuolar membrane);GO:0008559(xenobiotic transmembrane transporting ATPase activity);GO:0016021(integral component of membrane);GO:0042626(ATPase activity, coupled to transmembrane movement of substances);GO:0055085(transmembrane transport);GO:1902417((+)-abscisic acid D-glucopyran…	02010(ABC transporters)	NA
circRNA1501	Chr11	14883577	14886039	+	6	circRNA	Potri.011G123900.1	Potri.011G123900	mRNA	trafficking protein particle complex II-specific subunit 130 homolog isoform X1 [Populus trichocarpa]	GO:0006891(intra-Golgi vesicle-mediated transport);GO:0034498(early endosome to Golgi transport);GO:1990071(TRAPPII protein complex)	NA	NA
circRNA1502	Chr14	2449989	2451704	+	5	circRNA	Potri.014G028900.2	Potri.014G028900	mRNA	serine/threonine-protein kinase tricorner isoform X1 [Populus trichocarpa]	GO:0004674(protein serine/threonine kinase activity);GO:0005622(intracellular);GO:0018105(peptidyl-serine phosphorylation);GO:0035556(intracellular signal transduction)	NA	NA
circRNA1503	Chr14	5947384	5951017	-	10	circRNA	Potri.014G073800.1	Potri.014G073800	mRNA	polygalacturonate 4-alpha-galacturonosyltransferase isoform X1 [Populus trichocarpa]	GO:0000139(Golgi membrane);GO:0005768(endosome);GO:0005794(Golgi apparatus);GO:0005802(trans-Golgi network);GO:0010289(homogalacturonan biosynthetic process);GO:0016021(integral component of membrane);GO:0016051(carbohydrate biosynthetic process);GO:0016757(transferase activity, transferring glycosyl groups);GO:0047262(polygalacturonate 4-alpha-galacturonosyltransferase activity)	00520(Amino sugar and nucleotide sugar metabolism)	EC:2.4.1.43
circRNA1504	Chr14	13179850	13181143	+	6	circRNA	Potri.014G166300.2	Potri.014G166300	mRNA	transcriptional adapter ADA2a isoform X2 [Populus trichocarpa]	GO:0003682(chromatin binding);GO:0003700(DNA binding transcription factor activity);GO:0003713(transcription coactivator activity);GO:0004402(histone acetyltransferase activity);GO:0005634(nucleus);GO:0006338(chromatin remodeling);GO:0006357(regulation of transcription by RNA polymerase II);GO:0035066(positive regulation of histone acetylation)	NA	NA
circRNA1505	Chr14	14554881	14556611	-	4	circRNA	Potri.014G177500.1	Potri.014G177500	mRNA	serine carboxypeptidase-like 20 [Populus trichocarpa]	GO:0004185(serine-type carboxypeptidase activity);GO:0005773(vacuole);GO:0005777(peroxisome);GO:0016747(transferase activity, transferring acyl groups other than amino-acyl groups);GO:0019748(secondary metabolic process);GO:0051603(proteolysis involved in cellular protein catabolic process)	NA	NA
circRNA1506	Chr14	18577093	18577320	+	1	circRNA	Potri.014G195900.1	Potri.014G195900	mRNA	glutathione gamma-glutamylcysteinyltransferase 3 isoform X1 [Populus trichocarpa]	GO:0005507(copper ion binding);GO:0005829(cytosol);GO:0009507(chloroplast);GO:0015446(ATPase-coupled arsenite transmembrane transporter activity);GO:0015700(arsenite transport);GO:0016756(glutathione gamma-glutamylcysteinyltransferase activity);GO:0042344(indole glucosinolate catabolic process);GO:0042742(defense response to bacterium);GO:0046685(response to arsenic-containing substance);GO:00466…	NA	NA
circRNA1507	Chr12	10343805	10344176	+	1	circRNA	Potri.012G077700.5	Potri.012G077700	mRNA	uncharacterized protein LOC7458023 isoform X2 [Populus trichocarpa]	GO:0006368(transcription elongation from RNA polymerase II promoter);GO:0070449(elongin complex)	NA	NA
circRNA1508	Chr12	14655144	14655680	-	2	circRNA	Potri.012G129600.2	Potri.012G129600	mRNA	65-kDa microtubule-associated protein 3 isoform X1 [Populus trichocarpa]	GO:0000226(microtubule cytoskeleton organization);GO:0000280(nuclear division);GO:0000911(cytokinesis by cell plate formation);GO:0005634(nucleus);GO:0005874(microtubule);GO:0008017(microtubule binding);GO:0009524(phragmoplast);GO:0009574(preprophase band);GO:0009624(response to nematode);GO:0046785(microtubule polymerization);GO:0052096(formation by symbiont of syncytium involving giant cell for…	NA	NA
circRNA1509	Chr13	263219	264116	+	2	circRNA	Potri.013G003700.1	Potri.013G003700	mRNA	probable receptor-like protein kinase At5g18500 [Populus trichocarpa]	GO:0004674(protein serine/threonine kinase activity);GO:0005524(ATP binding);GO:0005886(plasma membrane);GO:0016021(integral component of membrane);GO:0016301(kinase activity);GO:0046777(protein autophosphorylation)	NA	NA
circRNA151	Chr01	47986523	48071907	+	1	intergenic	intergenic_circRNA	intergenic_circRNA	mRNA	NA	NA	NA	NA
circRNA1510	Chr13	3495563	3497873	-	3	circRNA	Potri.013G048100.2	Potri.013G048100	mRNA	hypothetical protein POPTR_013G048100 [Populus trichocarpa]	GO:0005634(nucleus);GO:0005694(chromosome);GO:0005730(nucleolus);GO:0008270(zinc ion binding);GO:0009506(plasmodesma);GO:0018024(histone-lysine N-methyltransferase activity);GO:0034968(histone lysine methylation)	00310(Lysine degradation)	EC:2.1.1.43
circRNA1511	Chr13	16305747	16306165	-	1	circRNA	Potri.013G161700.1	Potri.013G161700	mRNA	light-mediated development protein DET1 isoform X2 [Populus trichocarpa]	GO:0005515(protein binding)	04120(Ubiquitin mediated proteolysis)	NA
circRNA1512	Chr17	1385891	1386481	-	2	circRNA	Potri.017G016200.1	Potri.017G016200	mRNA	homeobox-DDT domain protein RLT2 [Populus trichocarpa]	GO:0003700(DNA binding transcription factor activity);GO:0005515(protein binding);GO:0005634(nucleus);GO:0006351(transcription, DNA-templated);GO:0006355(regulation of transcription, DNA-templated);GO:0009908(flower development);GO:0010228(vegetative to reproductive phase transition of meristem);GO:0043565(sequence-specific DNA binding);GO:0045892(negative regulation of transcription, DNA-templat…	NA	NA
circRNA1513	Chr16	1887372	1889004	-	4	circRNA	Potri.016G033100.2	Potri.016G033100	mRNA	stomatal closure-related actin-binding protein 2 [Populus trichocarpa]	GO:0005634(nucleus);GO:0005886(plasma membrane);GO:0008150(biological_process)	NA	NA
circRNA1514	Chr16	7006618	7007093	+	2	circRNA	Potri.016G088200.1	Potri.016G088200	mRNA	PREDICTED: syntaxin-71-like [Populus euphratica]	GO:0000149(SNARE binding);GO:0005484(SNAP receptor activity);GO:0006886(intracellular protein transport);GO:0006906(vesicle fusion);GO:0012505(endomembrane system);GO:0016021(integral component of membrane);GO:0031201(SNARE complex);GO:0048278(vesicle docking)	04130(SNARE interactions in vesicular transport)	NA
circRNA1515	Chr15	10714394	10715256	-	3	circRNA	Potri.015G082900.1	Potri.015G082900	mRNA	uncharacterized protein LOC7453796 isoform X1 [Populus trichocarpa]	GO:0005507(copper ion binding);GO:0005777(peroxisome);GO:0008131(primary amine oxidase activity);GO:0009507(chloroplast);GO:0010311(lateral root formation);GO:0048038(quinone binding);GO:0055114(oxidation-reduction process)	00260(Glycine, serine and threonine metabolism);00350(Tyrosine metabolism);00360(Phenylalanine metabolism);00410(beta-Alanine metabolism);00950(Isoquinoline alkaloid biosynthesis);00960(Tropane, piperidine and pyridine alkaloid biosynthesis)	EC:1.4.3.21
circRNA1516	Chr15	12365230	12365436	-	1	circRNA	Potri.015G105600.2	Potri.015G105600	mRNA	PREDICTED: signal recognition particle subunit SRP68 [Populus euphratica]	GO:0005047(signal recognition particle binding);GO:0005783(endoplasmic reticulum);GO:0005786(signal recognition particle, endoplasmic reticulum targeting);GO:0045047(protein targeting to ER)	03060(Protein export)	NA
circRNA1517	Chr19	2077451	2078713	-	3	circRNA	Potri.019G017900.1	Potri.019G017900	mRNA	uncharacterized protein LOC7465939 [Populus trichocarpa]	GO:0003713(transcription coactivator activity);GO:0005634(nucleus);GO:0006366(transcription by RNA polymerase II);GO:0045893(positive regulation of transcription, DNA-templated)	NA	NA
circRNA1518	Chr19	3345835	3347791	+	5	circRNA	Potri.019G029800.2	Potri.019G029800	mRNA	hypothetical protein POPTR_019G029800 [Populus trichocarpa]	GO:0003674(molecular_function);GO:0008150(biological_process);GO:0009507(chloroplast)	NA	NA
circRNA1519	Chr18	15048767	15049101	+	2	circRNA	Potri.018G128300.1	Potri.018G128300	mRNA	actin-related protein 6 [Populus trichocarpa]	GO:0005200(structural constituent of cytoskeleton);GO:0005515(protein binding);GO:0005634(nucleus);GO:0005737(cytoplasm);GO:0006338(chromatin remodeling);GO:0006355(regulation of transcription, DNA-templated);GO:0006952(defense response);GO:0006970(response to osmotic stress);GO:0008283(cell proliferation);GO:0009266(response to temperature stimulus);GO:0009845(seed germination);GO:0009910(negati…	NA	NA
circRNA152	Chr01	48572447	48586741	-	1	intergenic	intergenic_circRNA	intergenic_circRNA	mRNA	NA	NA	NA	NA
circRNA1520	Chr10	3254161	3254853	-	1	circRNA	Potri.010G023100.1	Potri.010G023100	mRNA	carbamoyl-phosphate synthase large chain, chloroplastic [Populus trichocarpa]	GO:0000050(urea cycle);GO:0004087(carbamoyl-phosphate synthase (ammonia) activity);GO:0004088(carbamoyl-phosphate synthase (glutamine-hydrolyzing) activity);GO:0005737(cytoplasm);GO:0006526(arginine biosynthetic process)	00240(Pyrimidine metabolism);00250(Alanine, aspartate and glutamate metabolism)	EC:6.3.5.5
circRNA1521	Chr10	14996574	14996807	-	1	circRNA	Potri.010G136700.1	Potri.010G136700	mRNA	DNA-directed RNA polymerase 1B, mitochondrial [Populus trichocarpa]	GO:0005739(mitochondrion)	NA	NA
circRNA1522	Chr10	16398504	16398677	-	1	circRNA	Potri.010G157200.2	Potri.010G157200	mRNA	probable 6-phosphogluconolactonase 1 [Populus trichocarpa]	GO:0003824(catalytic activity);GO:0005829(cytosol);GO:0005975(carbohydrate metabolic process);GO:0009051(pentose-phosphate shunt, oxidative branch);GO:0009507(chloroplast);GO:0017057(6-phosphogluconolactonase activity)	00030(Pentose phosphate pathway)	EC:3.1.1.31
circRNA1523	Chr08	3105212	3107037	-	2	circRNA	Potri.008G052500.1	Potri.008G052500	mRNA	uncharacterized protein LOC7469809 isoform X2 [Populus trichocarpa]	GO:0003674(molecular_function);GO:0005634(nucleus);GO:0008150(biological_process)	NA	NA
circRNA1524	Chr08	7191943	7192351	+	2	circRNA	Potri.008G112700.3	Potri.008G112700	mRNA	heat shock family protein [Populus tomentosa]	GO:0005515(protein binding);GO:0005524(ATP binding);GO:0005739(mitochondrion);GO:0005774(vacuolar membrane);GO:0005829(cytosol);GO:0006457(protein folding);GO:0009408(response to heat);GO:0009414(response to water deprivation);GO:0009507(chloroplast);GO:0009536(plastid);GO:0009570(chloroplast stroma);GO:0009651(response to salt stress);GO:0009704(de-etiolation);GO:0009793(embryo development endin…	04141(Protein processing in endoplasmic reticulum);04626(Plant-pathogen interaction)	NA
circRNA1525	Chr08	11421241	11423609	+	3	circRNA	Potri.008G167400.2	Potri.008G167400	mRNA	uncharacterized protein LOC7467537 [Populus trichocarpa]	GO:0004033(aldo-keto reductase (NADP) activity);GO:0009507(chloroplast);GO:0009570(chloroplast stroma);GO:0009941(chloroplast envelope);GO:0016491(oxidoreductase activity)	03008(Ribosome biogenesis in eukaryotes)	NA
circRNA1526	Chr08	17814440	17817479	-	9	circRNA	Potri.008G217300.1	Potri.008G217300	mRNA	cullin-1 isoform X1 [Populus trichocarpa]	GO:0031461(cullin-RING ubiquitin ligase complex);GO:0031625(ubiquitin protein ligase binding);GO:0061630(ubiquitin protein ligase activity)	04141(Protein processing in endoplasmic reticulum);04120(Ubiquitin mediated proteolysis)	NA
circRNA1527	Chr09	7713094	7714268	+	2	circRNA	Potri.009G081100.2	Potri.009G081100	mRNA	probable sphingolipid transporter spinster homolog 2 isoform X2 [Populus trichocarpa]	GO:0005739(mitochondrion);GO:0005765(lysosomal membrane);GO:0006869(lipid transport);GO:0016020(membrane);GO:0016021(integral component of membrane);GO:0031902(late endosome membrane);GO:0055085(transmembrane transport)	04075(Plant hormone signal transduction)	EC:2.7.11.1
circRNA1528	Chr09	11324730	11325089	-	2	circRNA	Potri.009G142800.1	Potri.009G142800	mRNA	serine/threonine-protein kinase BSK1 [Populus trichocarpa]	GO:0004672(protein kinase activity);GO:0004675(transmembrane receptor protein serine/threonine kinase activity);GO:0005515(protein binding);GO:0005524(ATP binding);GO:0005773(vacuole);GO:0005886(plasma membrane);GO:0006468(protein phosphorylation);GO:0007166(cell surface receptor signaling pathway);GO:0009506(plasmodesma);GO:0009737(response to abscisic acid);GO:0009742(brassinosteroid mediated s…	04075(Plant hormone signal transduction)	EC:2.7.11.1
circRNA1529	Chr04	3120976	3123112	-	3	circRNA	Potri.004G040900.3	Potri.004G040900	mRNA	splicing factor U2af large subunit A [Populus trichocarpa]	GO:0000243(commitment complex);GO:0008187(poly-pyrimidine tract binding);GO:0016607(nuclear speck);GO:0030628(pre-mRNA 3'-splice site binding);GO:0071004(U2-type prespliceosome);GO:0089701(U2AF)	03040(Spliceosome)	NA
circRNA153	Chr02	422160	465863	-	1	intergenic	intergenic_circRNA	intergenic_circRNA	mRNA	NA	NA	NA	NA
circRNA1530	Chr04	14787316	14789410	+	7	circRNA	Potri.004G131600.1	Potri.004G131600	mRNA	DNA replication licensing factor MCM3 isoform X1 [Populus trichocarpa]	GO:0000347(THO complex);GO:0003677(DNA binding);GO:0004386(helicase activity);GO:0005515(protein binding);GO:0005524(ATP binding);GO:0005634(nucleus);GO:0006268(DNA unwinding involved in DNA replication);GO:0006270(DNA replication initiation);GO:0007049(cell cycle);GO:0008094(DNA-dependent ATPase activity);GO:0042555(MCM complex)	03030(DNA replication)	EC:3.6.4.12
circRNA1531	Chr04	18060109	18061131	+	5	circRNA	Potri.004G159800.2	Potri.004G159800	mRNA	PREDICTED: beta-galactosidase 5-like [Populus euphratica]	GO:0004565(beta-galactosidase activity);GO:0005618(cell wall);GO:0005773(vacuole)	00052(Galactose metabolism);00600(Sphingolipid metabolism);00531(Glycosaminoglycan degradation);00604(Glycosphingolipid biosynthesis - ganglio series);00511(Other glycan degradation)	EC:3.2.1.23
circRNA1532	Chr04	18103168	18103571	-	2	circRNA	Potri.004G160400.1	Potri.004G160400	mRNA	V-type proton ATPase subunit a3 [Populus trichocarpa]	GO:0000325(plant-type vacuole);GO:0007035(vacuolar acidification);GO:0015986(ATP synthesis coupled proton transport);GO:0016471(vacuolar proton-transporting V-type ATPase complex);GO:0046961(proton-transporting ATPase activity, rotational mechanism);GO:0051117(ATPase binding);GO:0070072(vacuolar proton-transporting V-type ATPase complex assembly)	00190(Oxidative phosphorylation);04145(Phagosome)	NA
circRNA1533	Chr04	18479030	18480710	+	2	circRNA	Potri.004G163800.1	Potri.004G163800	mRNA	transcription factor RF2a [Populus trichocarpa]	GO:0003700(DNA binding transcription factor activity);GO:0005634(nucleus)	04016(MAPK signaling pathway - plant)	NA
circRNA1534	Chr04	21022629	21025070	-	3	circRNA	Potri.004G197700.1	Potri.004G197700	mRNA	nitrate regulatory gene2 protein [Populus trichocarpa]	GO:0005634(nucleus);GO:0005886(plasma membrane);GO:0009506(plasmodesma)	NA	NA
circRNA1535	Chr06	1150535	1151796	+	6	circRNA	Potri.006G017300.1	Potri.006G017300	mRNA	transcriptional adapter ADA2b [Populus trichocarpa]	GO:0003682(chromatin binding);GO:0003700(DNA binding transcription factor activity);GO:0003713(transcription coactivator activity);GO:0004402(histone acetyltransferase activity);GO:0005634(nucleus);GO:0006338(chromatin remodeling);GO:0006357(regulation of transcription by RNA polymerase II);GO:0035066(positive regulation of histone acetylation)	NA	NA
circRNA1536	Chr06	3395386	3395709	-	2	circRNA	Potri.006G047700.1	Potri.006G047700	mRNA	uncharacterized protein LOC7496120 [Populus trichocarpa]	GO:0006457(protein folding);GO:0009507(chloroplast)	NA	NA
circRNA1537	Chr06	6418297	6419415	+	4	circRNA	Potri.006G084800.1	Potri.006G084800	mRNA	dol-P-Glc:Glc(2)Man(9)GlcNAc(2)-PP-Dol alpha-1,2-glucosyltransferase isoform X3 [Populus trichocarpa]	GO:0004583(dolichyl-phosphate-glucose-glycolipid alpha-glucosyltransferase activity);GO:0005783(endoplasmic reticulum);GO:0005789(endoplasmic reticulum membrane);GO:0006487(protein N-linked glycosylation);GO:0006488(dolichol-linked oligosaccharide biosynthetic process);GO:0009651(response to salt stress);GO:0016021(integral component of membrane);GO:0046527(glucosyltransferase activity);GO:004836…	00510(N-Glycan biosynthesis)	EC:2.4.1.256
circRNA1538	Chr06	7714244	7715111	+	4	circRNA	Potri.006G100400.1	Potri.006G100400	mRNA	uncharacterized protein LOC7487320 [Populus trichocarpa]	GO:0000278(mitotic cell cycle);GO:0016021(integral component of membrane)	NA	NA
circRNA1539	Chr06	21380536	21380784	+	1	circRNA	Potri.006G198600.1	Potri.006G198600	mRNA	probable E3 ubiquitin-protein ligase BAH1-like [Populus trichocarpa]	GO:0005634(nucleus);GO:0016567(protein ubiquitination);GO:0043161(proteasome-mediated ubiquitin-dependent protein catabolic process);GO:0061630(ubiquitin protein ligase activity)	NA	NA
circRNA154	Chr02	2356034	2362786	-	1	intergenic	intergenic_circRNA	intergenic_circRNA	mRNA	NA	NA	NA	NA
circRNA1540	Chr06	26565362	26566224	+	2	circRNA	Potri.006G262700.1	Potri.006G262700	mRNA	chaperone protein ClpB3, mitochondrial [Populus trichocarpa]	GO:0005739(mitochondrion)	NA	NA
circRNA1541	Chr07	2049503	2050243	-	4	circRNA	Potri.007G026900.1	Potri.007G026900	mRNA	U1 small nuclear ribonucleoprotein 70 kDa [Populus trichocarpa]	GO:0000243(commitment complex);GO:0000398(mRNA splicing, via spliceosome);GO:0003729(mRNA binding);GO:0005685(U1 snRNP);GO:0030619(U1 snRNA binding);GO:0071004(U2-type prespliceosome);GO:0071011(precatalytic spliceosome)	03040(Spliceosome)	NA
circRNA1542	Chr07	2150556	2153082	-	4	circRNA	Potri.007G028600.1	Potri.007G028600	mRNA	DNA-directed RNA polymerase III subunit RPC5 isoform X1 [Populus trichocarpa]	GO:0001056(RNA polymerase III activity);GO:0005666(DNA-directed RNA polymerase III complex)	00230(Purine metabolism);00240(Pyrimidine metabolism);03020(RNA polymerase)	NA
circRNA1543	Chr01	3923516	3923710	-	1	circRNA	Potri.001G051700.1	Potri.001G051700	mRNA	dihydroxy-acid dehydratase, chloroplastic [Populus trichocarpa]	GO:0004160(dihydroxy-acid dehydratase activity);GO:0009082(branched-chain amino acid biosynthetic process);GO:0009570(chloroplast stroma)	00290(Valine, leucine and isoleucine biosynthesis);00770(Pantothenate and CoA biosynthesis)	EC:4.2.1.9
circRNA1544	Chr01	5821866	5823998	-	3	circRNA	Potri.001G073400.1	Potri.001G073400	mRNA	serine/arginine repetitive matrix protein 1 isoform X3 [Populus trichocarpa]	GO:0005634(nucleus);GO:0005739(mitochondrion);GO:0016301(kinase activity);GO:0016310(phosphorylation)	NA	NA
circRNA1545	Chr01	6955048	6955619	-	1	circRNA	Potri.001G087900.1	Potri.001G087900	mRNA	protein NLP7 isoform X2 [Populus trichocarpa]	GO:0003700(DNA binding transcription factor activity);GO:0005634(nucleus);GO:0009414(response to water deprivation);GO:0010118(stomatal movement);GO:0010167(response to nitrate);GO:0042128(nitrate assimilation)	NA	NA
circRNA1546	Chr01	8600208	8604289	-	8	circRNA	Potri.001G108400.2	Potri.001G108400	mRNA	PREDICTED: uncharacterized protein LOC105129017 isoform X7 [Populus euphratica]	GO:0003674(molecular_function);GO:0005634(nucleus);GO:0008150(biological_process)	NA	NA
circRNA1547	Chr01	19461092	19461700	-	3	circRNA	Potri.001G200100.1	Potri.001G200100	mRNA	cytochrome P450 family protein-like 1 [Populus tomentosa]	GO:0007275(multicellular organism development);GO:0010268(brassinosteroid homeostasis);GO:0016125(sterol metabolic process);GO:0016132(brassinosteroid biosynthetic process);GO:0016709(oxidoreductase activity, acting on paired donors, with incorporation or reduction of molecular oxygen, NAD(P)H as one donor, and incorporation of one atom of oxygen)	00905(Brassinosteroid biosynthesis)	EC:1.14.13.112
circRNA1548	Chr01	26310786	26312057	-	5	circRNA	Potri.001G253400.2	Potri.001G253400	mRNA	PREDICTED: protein CHROMATIN REMODELING 5-like isoform X1 [Populus euphratica]	GO:0003677(DNA binding);GO:0003682(chromatin binding);GO:0004386(helicase activity);GO:0005524(ATP binding);GO:0005634(nucleus);GO:0006333(chromatin assembly or disassembly);GO:0009506(plasmodesma)	NA	NA
circRNA1549	Chr01	27181591	27181845	-	1	circRNA	Potri.001G263400.1	Potri.001G263400	mRNA	polyamine oxidase 1 isoform X1 [Populus trichocarpa]	GO:0005739(mitochondrion);GO:0006598(polyamine catabolic process);GO:0046208(spermine catabolic process);GO:0046592(polyamine oxidase activity);GO:0050660(flavin adenine dinucleotide binding);GO:0052894(norspermine:oxygen oxidoreductase activity);GO:0052895(N1-acetylspermine:oxygen oxidoreductase (N1-acetylspermidine-forming) activity);GO:0052901(spermine:oxygen oxidoreductase (spermidine-forming…	00330(Arginine and proline metabolism);00410(beta-Alanine metabolism)	EC:1.5.3.16
circRNA155	Chr02	2356322	2363069	-	1	intergenic	intergenic_circRNA	intergenic_circRNA	mRNA	NA	NA	NA	NA
circRNA1550	Chr01	27913893	27914462	+	2	circRNA	Potri.001G271700.2	Potri.001G271700	mRNA	mitogen-activated protein kinase 3 [Populus trichocarpa]	GO:0004672(protein kinase activity);GO:0004707(MAP kinase activity);GO:0005515(protein binding);GO:0005524(ATP binding);GO:0005634(nucleus);GO:0005737(cytoplasm);GO:0006468(protein phosphorylation);GO:0006970(response to osmotic stress);GO:0006979(response to oxidative stress);GO:0007165(signal transduction);GO:0009409(response to cold);GO:0009555(pollen development);GO:0009611(response to woundi…	04626(Plant-pathogen interaction)	NA
circRNA1551	Chr02	109222	109818	-	2	circRNA	Potri.002G001700.1	Potri.002G001700	mRNA	tetratricopeptide repeat protein SKI3 [Populus trichocarpa]	NA	03018(RNA degradation)	NA
circRNA1552	Chr02	22679194	22682504	-	8	circRNA	Potri.002G233700.3	Potri.002G233700	mRNA	uncharacterized WD repeat-containing protein C2A9.03 [Populus trichocarpa]	GO:0003674(molecular_function);GO:0005737(cytoplasm);GO:0005834(heterotrimeric G-protein complex);GO:0008150(biological_process);GO:0080008(Cul4-RING E3 ubiquitin ligase complex)	NA	NA
circRNA1553	Chr16	3701758	3702912	+	5	circRNA	Potri.016G056200.4	Potri.016G056200	mRNA	PREDICTED: villin-3-like isoform X2 [Populus euphratica]	GO:0003779(actin binding);GO:0005515(protein binding);GO:0005737(cytoplasm);GO:0005829(cytosol);GO:0005856(cytoskeleton);GO:0007010(cytoskeleton organization);GO:0051015(actin filament binding);GO:0051017(actin filament bundle assembly);GO:0051693(actin filament capping)	NA	NA
circRNA1554	Chr08	1436090	1436509	+	2	circRNA	Potri.008G026900.4	Potri.008G026900	mRNA	phosphatidylinositol-3-phosphatase myotubularin-1 isoform X2 [Populus trichocarpa]	GO:0004438(phosphatidylinositol-3-phosphatase activity);GO:0005634(nucleus);GO:0016311(dephosphorylation);GO:0052629(phosphatidylinositol-3,5-bisphosphate 3-phosphatase activity)	00562(Inositol phosphate metabolism);04070(Phosphatidylinositol signaling system)	EC:3.1.3.95
circRNA1555	Chr07	2133932	2134164	-	2	circRNA	Potri.007G028500.1	Potri.007G028500	mRNA	PREDICTED: splicing factor U2af large subunit A isoform X2 [Populus euphratica]	GO:0000243(commitment complex);GO:0008187(poly-pyrimidine tract binding);GO:0016607(nuclear speck);GO:0030628(pre-mRNA 3'-splice site binding);GO:0071004(U2-type prespliceosome);GO:0089701(U2AF)	03040(Spliceosome)	NA
circRNA1556	Chr06	25685347	25685636	+	2	circRNA	Potri.006G250900.1	Potri.006G250900	mRNA	peptidyl-prolyl cis-trans isomerase CYP95 isoform X3 [Populus trichocarpa]	GO:0003755(peptidyl-prolyl cis-trans isomerase activity)	NA	NA
circRNA1557	Chr03	19363476	19363621	-	1	circRNA	Potri.003G188500.1	Potri.003G188500	mRNA	4-coumarate: coenzyme A ligase 3 [Populus tomentosa]	GO:0005524(ATP binding);GO:0005634(nucleus);GO:0008152(metabolic process);GO:0009411(response to UV);GO:0009611(response to wounding);GO:0009620(response to fungus);GO:0009698(phenylpropanoid metabolic process);GO:0016207(4-coumarate-CoA ligase activity);GO:0016874(ligase activity);GO:0005737(cytoplasm)	00360(Phenylalanine metabolism);00130(Ubiquinone and other terpenoid-quinone biosynthesis);00940(Phenylpropanoid biosynthesis)	EC:6.2.1.12
circRNA1558	Chr06	20622563	20622711	-	1	circRNA	Potri.006G191500.2	Potri.006G191500	mRNA	centromere-associated protein E isoform X2 [Populus trichocarpa]	GO:0003729(mRNA binding);GO:0005634(nucleus);GO:0005773(vacuole);GO:0005829(cytosol);GO:0005886(plasma membrane);GO:0008150(biological_process)	NA	NA
circRNA1559	Chr10	16082009	16082148	+	1	circRNA	Potri.010G153100.4	Potri.010G153100	mRNA	hypothetical protein POPTR_010G153100 [Populus trichocarpa]	GO:0005634(nucleus);GO:0043565(sequence-specific DNA binding);GO:0045944(positive regulation of transcription by RNA polymerase II)	NA	NA
circRNA156	Chr02	3331711	3333403	+	1	intergenic	intergenic_circRNA	intergenic_circRNA	mRNA	NA	NA	NA	NA
circRNA1560	Chr18	13427498	13427688	-	1	circRNA	Potri.018G108000.2	Potri.018G108000	mRNA	formin-like protein 13 isoform X3 [Populus trichocarpa]	GO:0003779(actin binding);GO:0004721(phosphoprotein phosphatase activity);GO:0005737(cytoplasm);GO:0005819(spindle);GO:0008017(microtubule binding);GO:0009524(phragmoplast);GO:0009556(microsporogenesis);GO:0009574(preprophase band);GO:0051015(actin filament binding);GO:0051017(actin filament bundle assembly)	NA	NA
circRNA1561	Chr06	23885828	23886513	+	2	circRNA	Potri.006G227600.4	Potri.006G227600	mRNA	protein indeterminate-domain 7 isoform X1 [Populus trichocarpa]	GO:0003676(nucleic acid binding);GO:0003677(DNA binding);GO:0003700(DNA binding transcription factor activity);GO:0005634(nucleus);GO:0006351(transcription, DNA-templated);GO:0006355(regulation of transcription, DNA-templated);GO:0008270(zinc ion binding);GO:0046872(metal ion binding)	00052(Galactose metabolism);00600(Sphingolipid metabolism);00531(Glycosaminoglycan degradation);00604(Glycosphingolipid biosynthesis - ganglio series);00511(Other glycan degradation)	EC:3.2.1.23
circRNA1562	Chr01	2319831	2323823	+	1	intergenic	intergenic_circRNA	intergenic_circRNA	mRNA	NA	NA	NA	NA
circRNA1563	Chr01	27764308	27775751	-	1	intergenic	intergenic_circRNA	intergenic_circRNA	mRNA	NA	NA	NA	NA
circRNA1564	Chr01	38994583	39006880	+	1	intergenic	intergenic_circRNA	intergenic_circRNA	mRNA	NA	NA	NA	NA
circRNA1565	Chr01	45260233	45380436	-	1	intergenic	intergenic_circRNA	intergenic_circRNA	mRNA	NA	NA	NA	NA
circRNA1566	Chr01	45743564	45822218	-	1	intergenic	intergenic_circRNA	intergenic_circRNA	mRNA	NA	NA	NA	NA
circRNA1567	Chr01	46437918	46476883	-	1	intergenic	intergenic_circRNA	intergenic_circRNA	mRNA	NA	NA	NA	NA
circRNA1568	Chr03	2017155	2212735	-	1	intergenic	intergenic_circRNA	intergenic_circRNA	mRNA	NA	NA	NA	NA
circRNA1569	Chr03	8861682	8869875	+	1	intergenic	intergenic_circRNA	intergenic_circRNA	mRNA	NA	NA	NA	NA
circRNA157	Chr02	5521068	5539220	-	1	intergenic	intergenic_circRNA	intergenic_circRNA	mRNA	NA	NA	NA	NA
circRNA1570	Chr04	376323	384830	+	1	intergenic	intergenic_circRNA	intergenic_circRNA	mRNA	NA	NA	NA	NA
circRNA1571	Chr04	1282841	1302950	-	1	intergenic	intergenic_circRNA	intergenic_circRNA	mRNA	NA	NA	NA	NA
circRNA1572	Chr04	6226261	6237032	+	1	intergenic	intergenic_circRNA	intergenic_circRNA	mRNA	NA	NA	NA	NA
circRNA1573	Chr04	6418930	6427008	-	1	intergenic	intergenic_circRNA	intergenic_circRNA	mRNA	NA	NA	NA	NA
circRNA1574	Chr04	23805644	23890599	-	1	intergenic	intergenic_circRNA	intergenic_circRNA	mRNA	NA	NA	NA	NA
circRNA1575	Chr04	23948278	23956399	-	1	intergenic	intergenic_circRNA	intergenic_circRNA	mRNA	NA	NA	NA	NA
circRNA1576	Chr05	2251559	2348474	-	1	intergenic	intergenic_circRNA	intergenic_circRNA	mRNA	NA	NA	NA	NA
circRNA1577	Chr05	2559477	2613299	-	1	intergenic	intergenic_circRNA	intergenic_circRNA	mRNA	NA	NA	NA	NA
circRNA1578	Chr05	2583905	2617122	+	1	intergenic	intergenic_circRNA	intergenic_circRNA	mRNA	NA	NA	NA	NA
circRNA1579	Chr05	3110180	3162500	+	1	intergenic	intergenic_circRNA	intergenic_circRNA	mRNA	NA	NA	NA	NA
circRNA158	Chr02	11750703	11764384	-	1	intergenic	intergenic_circRNA	intergenic_circRNA	mRNA	NA	NA	NA	NA
circRNA1580	Chr05	7944249	8023280	-	1	intergenic	intergenic_circRNA	intergenic_circRNA	mRNA	NA	NA	NA	NA
circRNA1581	Chr05	19363439	19369037	-	1	intergenic	intergenic_circRNA	intergenic_circRNA	mRNA	NA	NA	NA	NA
circRNA1582	Chr05	21094597	21100783	+	1	intergenic	intergenic_circRNA	intergenic_circRNA	mRNA	NA	NA	NA	NA
circRNA1583	Chr06	795905	879069	-	1	intergenic	intergenic_circRNA	intergenic_circRNA	mRNA	NA	NA	NA	NA
circRNA1584	Chr06	1206372	1310735	-	1	intergenic	intergenic_circRNA	intergenic_circRNA	mRNA	NA	NA	NA	NA
circRNA1585	Chr06	4473934	4490996	-	1	intergenic	intergenic_circRNA	intergenic_circRNA	mRNA	NA	NA	NA	NA
circRNA1586	Chr06	23790794	23802748	+	1	intergenic	intergenic_circRNA	intergenic_circRNA	mRNA	NA	NA	NA	NA
circRNA1587	Chr07	1143445	1150349	+	1	intergenic	intergenic_circRNA	intergenic_circRNA	mRNA	NA	NA	NA	NA
circRNA1588	Chr07	15242660	15277373	+	1	intergenic	intergenic_circRNA	intergenic_circRNA	mRNA	NA	NA	NA	NA
circRNA1589	Chr07	15242660	15314350	+	1	intergenic	intergenic_circRNA	intergenic_circRNA	mRNA	NA	NA	NA	NA
circRNA159	Chr02	11751786	11765339	-	1	intergenic	intergenic_circRNA	intergenic_circRNA	mRNA	NA	NA	NA	NA
circRNA1590	Chr09	11296617	11305878	-	1	intergenic	intergenic_circRNA	intergenic_circRNA	mRNA	NA	NA	NA	NA
circRNA1591	Chr10	2114581	2198665	+	1	intergenic	intergenic_circRNA	intergenic_circRNA	mRNA	NA	NA	NA	NA
circRNA1592	Chr10	9853966	9880362	-	1	intergenic	intergenic_circRNA	intergenic_circRNA	mRNA	NA	NA	NA	NA
circRNA1593	Chr10	16882951	16932858	+	1	intergenic	intergenic_circRNA	intergenic_circRNA	mRNA	NA	NA	NA	NA
circRNA1594	Chr10	16885562	16904837	-	1	intergenic	intergenic_circRNA	intergenic_circRNA	mRNA	NA	NA	NA	NA
circRNA1595	Chr10	16903260	16934991	+	1	intergenic	intergenic_circRNA	intergenic_circRNA	mRNA	NA	NA	NA	NA
circRNA1596	Chr10	19455544	19461658	-	1	intergenic	intergenic_circRNA	intergenic_circRNA	mRNA	NA	NA	NA	NA
circRNA1597	Chr11	2407325	2522392	+	1	intergenic	intergenic_circRNA	intergenic_circRNA	mRNA	NA	NA	NA	NA
circRNA1598	Chr11	2407589	2499547	+	1	intergenic	intergenic_circRNA	intergenic_circRNA	mRNA	NA	NA	NA	NA
circRNA1599	Chr11	3195003	3255758	-	1	intergenic	intergenic_circRNA	intergenic_circRNA	mRNA	NA	NA	NA	NA
circRNA16	Chr11	8291740	8292333	+	2	circRNA	Potri.011G082500.1	Potri.011G082500	mRNA	PREDICTED: KH domain-containing protein At4g18375 isoform X1 [Populus euphratica]	GO:0003676(nucleic acid binding);GO:0005634(nucleus);GO:0008150(biological_process)	NA	NA
circRNA160	Chr02	11757093	11771511	+	1	intergenic	intergenic_circRNA	intergenic_circRNA	mRNA	NA	NA	NA	NA
circRNA1600	Chr11	3207154	3297690	-	1	intergenic	intergenic_circRNA	intergenic_circRNA	mRNA	NA	NA	NA	NA
circRNA1601	Chr12	13735415	13789572	-	1	intergenic	intergenic_circRNA	intergenic_circRNA	mRNA	NA	NA	NA	NA
circRNA1602	Chr12	14202141	14269856	+	1	intergenic	intergenic_circRNA	intergenic_circRNA	mRNA	NA	NA	NA	NA
circRNA1603	Chr12	14372294	14393580	+	1	intergenic	intergenic_circRNA	intergenic_circRNA	mRNA	NA	NA	NA	NA
circRNA1604	Chr13	12312297	12338032	-	1	intergenic	intergenic_circRNA	intergenic_circRNA	mRNA	NA	NA	NA	NA
circRNA1605	Chr13	13792528	13800518	-	1	intergenic	intergenic_circRNA	intergenic_circRNA	mRNA	NA	NA	NA	NA
circRNA1606	Chr14	2705104	2791673	+	1	intergenic	intergenic_circRNA	intergenic_circRNA	mRNA	NA	NA	NA	NA
circRNA1607	Chr14	2706806	2758163	-	1	intergenic	intergenic_circRNA	intergenic_circRNA	mRNA	NA	NA	NA	NA
circRNA1608	Chr14	3818618	3905755	+	1	intergenic	intergenic_circRNA	intergenic_circRNA	mRNA	NA	NA	NA	NA
circRNA1609	Chr14	4482722	4487987	+	1	intergenic	intergenic_circRNA	intergenic_circRNA	mRNA	NA	NA	NA	NA
circRNA161	Chr02	13753857	13776952	-	1	intergenic	intergenic_circRNA	intergenic_circRNA	mRNA	NA	NA	NA	NA
circRNA1610	Chr15	1173634	1204349	-	1	intergenic	intergenic_circRNA	intergenic_circRNA	mRNA	NA	NA	NA	NA
circRNA1611	Chr15	13881387	13889927	-	1	intergenic	intergenic_circRNA	intergenic_circRNA	mRNA	NA	NA	NA	NA
circRNA1612	Chr16	599764	659957	-	1	intergenic	intergenic_circRNA	intergenic_circRNA	mRNA	NA	NA	NA	NA
circRNA1613	Chr16	617974	656484	-	1	intergenic	intergenic_circRNA	intergenic_circRNA	mRNA	NA	NA	NA	NA
circRNA1614	Chr16	1234685	1257104	+	1	intergenic	intergenic_circRNA	intergenic_circRNA	mRNA	NA	NA	NA	NA
circRNA1615	Chr16	10621811	10771094	+	1	intergenic	intergenic_circRNA	intergenic_circRNA	mRNA	NA	NA	NA	NA
circRNA1616	Chr16	13351864	13489537	+	1	intergenic	intergenic_circRNA	intergenic_circRNA	mRNA	NA	NA	NA	NA
circRNA1617	Chr17	4094381	4107832	+	1	intergenic	intergenic_circRNA	intergenic_circRNA	mRNA	NA	NA	NA	NA
circRNA1618	Chr17	8653234	8654246	+	1	intergenic	intergenic_circRNA	intergenic_circRNA	mRNA	NA	NA	NA	NA
circRNA1619	Chr18	12494561	12506091	+	1	intergenic	intergenic_circRNA	intergenic_circRNA	mRNA	NA	NA	NA	NA
circRNA162	Chr02	14242882	14255312	-	1	intergenic	intergenic_circRNA	intergenic_circRNA	mRNA	NA	NA	NA	NA
circRNA1620	Chr19	9779724	9826012	-	1	intergenic	intergenic_circRNA	intergenic_circRNA	mRNA	NA	NA	NA	NA
circRNA1621	scaffold_20	290212	460236	+	1	intergenic	intergenic_circRNA	intergenic_circRNA	mRNA	NA	NA	NA	NA
circRNA1622	scaffold_20	347895	460236	+	1	intergenic	intergenic_circRNA	intergenic_circRNA	mRNA	NA	NA	NA	NA
circRNA1623	scaffold_20	458155	598177	+	1	intergenic	intergenic_circRNA	intergenic_circRNA	mRNA	NA	NA	NA	NA
circRNA1624	scaffold_20	672136	684255	-	1	intergenic	intergenic_circRNA	intergenic_circRNA	mRNA	NA	NA	NA	NA
circRNA1625	scaffold_318	18623	38281	-	1	intergenic	intergenic_circRNA	intergenic_circRNA	mRNA	NA	NA	NA	NA
circRNA1626	scaffold_39	97052	211109	+	1	intergenic	intergenic_circRNA	intergenic_circRNA	mRNA	NA	NA	NA	NA
circRNA1627	scaffold_85	54675	73273	-	1	intergenic	intergenic_circRNA	intergenic_circRNA	mRNA	NA	NA	NA	NA
circRNA1628	Chr06	9146334	9147157	+	2	circRNA	Potri.006G116500.5	Potri.006G116500	mRNA	unknown [Populus trichocarpa]	GO:0003676(nucleic acid binding);GO:0004407(histone deacetylase activity);GO:0005634(nucleus);GO:0005730(nucleolus);GO:0006351(transcription, DNA-templated);GO:0007275(multicellular organism development);GO:0008270(zinc ion binding);GO:0009414(response to water deprivation);GO:0009651(response to salt stress);GO:0009737(response to abscisic acid);GO:0016569(covalent chromatin modification);GO:001…	NA	NA
circRNA1629	Chr19	3554355	3554566	-	1	circRNA	Potri.019G031500.1	Potri.019G031500	mRNA	unknown [Populus trichocarpa]	GO:0005515(protein binding);GO:0005634(nucleus);GO:0005737(cytoplasm);GO:0030246(carbohydrate binding);GO:0042742(defense response to bacterium);GO:0090332(stomatal closure)	NA	NA
circRNA163	Chr02	14242882	14255506	-	1	intergenic	intergenic_circRNA	intergenic_circRNA	mRNA	NA	NA	NA	NA
circRNA1630	Chr03	18961758	18962251	+	3	circRNA	Potri.003G183200.1	Potri.003G183200	mRNA	PREDICTED: pleiotropic drug resistance protein 1-like [Populus euphratica]	GO:0005886(plasma membrane);GO:0016021(integral component of membrane);GO:0042626(ATPase activity, coupled to transmembrane movement of substances)	NA	NA
circRNA1631	Chr02	7514376	7514532	+	1	circRNA	Potri.002G103800.1	Potri.002G103800	mRNA	14-3-3-like protein GF14 kappa isoform X1 [Populus trichocarpa]	GO:0005515(protein binding)	NA	NA
circRNA1632	Chr06	8601155	8601613	+	3	circRNA	Potri.006G110400.3	Potri.006G110400	mRNA	protein hook homolog isoform X4 [Populus trichocarpa]	GO:0003674(molecular_function);GO:0005737(cytoplasm);GO:0005829(cytosol);GO:0008150(biological_process)	NA	NA
circRNA1633	Chr03	14052349	14052663	-	2	circRNA	Potri.003G117000.2	Potri.003G117000	mRNA	kinesin-like protein KIN-UA [Populus trichocarpa]	GO:0005871(kinesin complex);GO:0007018(microtubule-based movement);GO:0008104(protein localization);GO:0008574(ATP-dependent microtubule motor activity, plus-end-directed);GO:0030705(cytoskeleton-dependent intracellular transport)	04144(Endocytosis)	NA
circRNA1634	Chr03	1917234	1917378	-	1	circRNA	Potri.003G015100.2	Potri.003G015100	mRNA	multiple organellar RNA editing factor 1, mitochondrial isoform X2 [Populus trichocarpa]	GO:0005515(protein binding);GO:0005739(mitochondrion);GO:0006397(mRNA processing);GO:1900864(mitochondrial RNA modification);GO:1900865(chloroplast RNA modification)	00640(Propanoate metabolism);00280(Valine, leucine and isoleucine degradation)	EC:2.3.1.168
circRNA1635	Chr09	1064676	1065169	+	3	circRNA	Potri.009G005700.5	Potri.009G005700	mRNA	E3 ubiquitin-protein ligase RZFP34 [Populus trichocarpa]	GO:0005634(nucleus);GO:0005783(endoplasmic reticulum);GO:0008270(zinc ion binding);GO:0016567(protein ubiquitination);GO:0016740(transferase activity);GO:1902456(regulation of stomatal opening)	04120(Ubiquitin mediated proteolysis)	EC:2.3.2.27
circRNA1636	Chr05	1943004	1944335	+	4	circRNA	Potri.005G026400.1	Potri.005G026400	mRNA	hypothetical protein POPTR_005G026400 [Populus trichocarpa]	GO:0000724(double-strand break repair via homologous recombination);GO:0003677(DNA binding);GO:0005634(nucleus);GO:0005694(chromosome);GO:0005737(cytoplasm);GO:0009378(four-way junction helicase activity);GO:0043140(ATP-dependent 3'-5' DNA helicase activity)	NA	NA
circRNA1637	Chr06	7477262	7477468	-	2	circRNA	Potri.006G097600.3	Potri.006G097600	mRNA	sulfoquinovosyl transferase SQD2 [Populus trichocarpa]	GO:0005886(plasma membrane);GO:0008194(UDP-glycosyltransferase activity);GO:0009247(glycolipid biosynthetic process);GO:0009507(chloroplast);GO:0009536(plastid);GO:0009941(chloroplast envelope);GO:0016021(integral component of membrane);GO:0016036(cellular response to phosphate starvation);GO:0016757(transferase activity, transferring glycosyl groups);GO:0031969(chloroplast membrane);GO:0046506(s…	00561(Glycerolipid metabolism)	NA
circRNA1638	Chr06	4524376	4525507	-	3	circRNA	Potri.006G061700.1	Potri.006G061700	mRNA	leucine-rich repeat family protein [Populus tomentosa]	GO:0005886(plasma membrane)	NA	NA
circRNA1639	Chr04	20824439	20824973	-	2	circRNA	Potri.004G193800.1	Potri.004G193800	mRNA	mediator of RNA polymerase II transcription subunit 19a isoform X2 [Populus trichocarpa]	GO:0003674(molecular_function);GO:0005634(nucleus);GO:0006351(transcription, DNA-templated)	04145(Phagosome)	NA
circRNA164	Chr02	14243288	14255312	-	1	intergenic	intergenic_circRNA	intergenic_circRNA	mRNA	NA	NA	NA	NA
circRNA1640	Chr05	15606220	15606519	+	2	circRNA	Potri.005G156600.1	Potri.005G156600	mRNA	PREDICTED: beta carbonic anhydrase 5, chloroplastic-like isoform X2 [Populus euphratica]	GO:0004089(carbonate dehydratase activity);GO:0008270(zinc ion binding);GO:0009507(chloroplast);GO:0015976(carbon utilization)	00910(Nitrogen metabolism)	EC:4.2.1.1
circRNA1641	Chr05	21051456	21052725	+	4	circRNA	Potri.005G193100.1	Potri.005G193100	mRNA	sterol 3-beta-glucosyltransferase UGT80B1 isoform X1 [Populus trichocarpa]	GO:0009813(flavonoid biosynthetic process);GO:0016906(sterol 3-beta-glucosyltransferase activity);GO:0043231(intracellular membrane-bounded organelle);GO:0052696(flavonoid glucuronidation)	NA	NA
circRNA1642	Chr05	23002155	23002862	+	2	circRNA	Potri.005G217400.1	Potri.005G217400	mRNA	hypothetical protein POPTR_005G217400 [Populus trichocarpa]	GO:0000123(histone acetyltransferase complex);GO:0003677(DNA binding);GO:0004402(histone acetyltransferase activity);GO:0005515(protein binding);GO:0005634(nucleus);GO:0006351(transcription, DNA-templated);GO:0009416(response to light stimulus);GO:0009908(flower development);GO:0010015(root morphogenesis);GO:0010321(regulation of vegetative phase change);GO:0010484(H3 histone acetyltransferase ac…	NA	NA
circRNA1643	Chr03	10770212	10771524	-	3	circRNA	Potri.003G079700.1	Potri.003G079700	mRNA	E3 ubiquitin-protein ligase HOS1 [Populus trichocarpa]	GO:0004842(ubiquitin-protein transferase activity);GO:0005737(cytoplasm);GO:0009966(regulation of signal transduction)	NA	NA
circRNA1644	Chr03	14052348	14052663	-	2	circRNA	Potri.003G117000.1	Potri.003G117000	mRNA	kinesin-like protein KIN-UA [Populus trichocarpa]	GO:0005871(kinesin complex);GO:0007018(microtubule-based movement);GO:0008104(protein localization);GO:0008574(ATP-dependent microtubule motor activity, plus-end-directed);GO:0030705(cytoskeleton-dependent intracellular transport)	04144(Endocytosis)	NA
circRNA1645	Chr03	19745277	19745550	-	1	circRNA	Potri.003G193800.1	Potri.003G193800	mRNA	protein LNK3 isoform X1 [Populus trichocarpa]	GO:0003674(molecular_function);GO:0005634(nucleus);GO:0006351(transcription, DNA-templated);GO:0006355(regulation of transcription, DNA-templated);GO:0007623(circadian rhythm)	NA	NA
circRNA1646	Chr11	11051030	11051335	-	2	circRNA	Potri.011G091200.6	Potri.011G091200	mRNA	hypothetical protein [Populus tomentosa]	GO:0000325(plant-type vacuole);GO:0005516(calmodulin binding);GO:0005524(ATP binding);GO:0005773(vacuole);GO:0005774(vacuolar membrane);GO:0008559(xenobiotic transmembrane transporting ATPase activity);GO:0016021(integral component of membrane);GO:0042626(ATPase activity, coupled to transmembrane movement of substances);GO:0055085(transmembrane transport);GO:1902417((+)-abscisic acid D-glucopyran…	02010(ABC transporters)	NA
circRNA1647	Chr11	16298988	16299505	+	2	circRNA	Potri.011G141300.1	Potri.011G141300	mRNA	uncharacterized exonuclease domain-containing protein At3g15140 [Populus trichocarpa]	GO:0003676(nucleic acid binding);GO:0004527(exonuclease activity);GO:0005622(intracellular);GO:0005739(mitochondrion);GO:0016740(transferase activity);GO:0016891(endoribonuclease activity, producing 5'-phosphomonoesters);GO:0035194(posttranscriptional gene silencing by RNA);GO:0046872(metal ion binding);GO:0090065(regulation of production of siRNA involved in RNA interference)	NA	NA
circRNA1648	Chr14	2862859	2864275	+	4	circRNA	Potri.014G034800.1	Potri.014G034800	mRNA	uncharacterized protein LOC18104939 isoform X2 [Populus trichocarpa]	GO:0005739(mitochondrion)	NA	NA
circRNA1649	Chr14	3461203	3461566	-	1	circRNA	Potri.014G043100.1	Potri.014G043100	mRNA	PREDICTED: cytochrome P450 734A1-like [Populus euphratica]	GO:0004497(monooxygenase activity)	00905(Brassinosteroid biosynthesis)	NA
circRNA165	Chr02	14319808	14330470	-	1	intergenic	intergenic_circRNA	intergenic_circRNA	mRNA	NA	NA	NA	NA
circRNA1650	Chr14	18319650	18320111	-	2	circRNA	Potri.014G194800.7	Potri.014G194800	mRNA	PREDICTED: uncharacterized protein LOC105118587 isoform X2 [Populus euphratica]	GO:0030027(lamellipodium);GO:0030335(positive regulation of cell migration);GO:0051638(barbed-end actin filament uncapping);GO:1902745(positive regulation of lamellipodium organization);GO:2000813(negative regulation of barbed-end actin filament capping)	NA	NA
circRNA1651	Chr12	3310867	3311250	+	2	circRNA	Potri.012G037100.1	Potri.012G037100	mRNA	protein argonaute 1 [Populus trichocarpa]	GO:0005515(protein binding)	NA	NA
circRNA1652	Chr12	5784863	5787501	+	6	circRNA	Potri.012G056100.1	Potri.012G056100	mRNA	PREDICTED: chloroplastic group IIA intron splicing facilitator CRS1, chloroplastic isoform X1 [Populus euphratica]	GO:0009507(chloroplast);GO:0009737(response to abscisic acid);GO:0009793(embryo development ending in seed dormancy)	03018(RNA degradation)	EC:3.1.13.4
circRNA1653	Chr12	12249876	12255291	-	10	circRNA	Potri.012G096300.2	Potri.012G096300	mRNA	uncharacterized protein LOC7454546 isoform X2 [Populus trichocarpa]	GO:0005634(nucleus);GO:0008568(microtubule-severing ATPase activity);GO:0031122(cytoplasmic microtubule organization)	03013(RNA transport)	NA
circRNA1654	Chr13	9554235	9556015	-	8	circRNA	Potri.013G090500.3	Potri.013G090500	mRNA	probable inactive serine/threonine-protein kinase scy1 [Populus trichocarpa]	GO:0000049(tRNA binding);GO:0005515(protein binding);GO:0005622(intracellular);GO:0005623(cell);GO:0005643(nuclear pore);GO:0005737(cytoplasm);GO:0006409(tRNA export from nucleus)	NA	NA
circRNA1655	Chr17	875126	876065	-	2	circRNA	Potri.017G010200.1	Potri.017G010200	mRNA	PREDICTED: mitogen-activated protein kinase homolog NTF4-like [Populus euphratica]	GO:0000302(response to reactive oxygen species);GO:0004672(protein kinase activity);GO:0004707(MAP kinase activity);GO:0005515(protein binding);GO:0005524(ATP binding);GO:0005634(nucleus);GO:0005802(trans-Golgi network);GO:0006468(protein phosphorylation);GO:0006970(response to osmotic stress);GO:0006979(response to oxidative stress);GO:0007165(signal transduction);GO:0009409(response to cold);GO…	04016(MAPK signaling pathway - plant);04075(Plant hormone signal transduction)	EC:2.7.11.24
circRNA1656	Chr17	8073502	8073752	-	1	circRNA	Potri.017G070500.1	Potri.017G070500	mRNA	PREDICTED: DNA repair protein UVH3 isoform X3 [Populus euphratica]	GO:0003677(DNA binding);GO:0003697(single-stranded DNA binding);GO:0004518(nuclease activity);GO:0004519(endonuclease activity);GO:0004527(exonuclease activity);GO:0005515(protein binding);GO:0005634(nucleus);GO:0006281(DNA repair);GO:0006289(nucleotide-excision repair);GO:0009408(response to heat);GO:0010213(non-photoreactive DNA repair);GO:0010224(response to UV-B);GO:0046872(metal ion binding)	03420(Nucleotide excision repair)	NA
circRNA1657	Chr16	3110032	3112258	-	5	circRNA	Potri.016G049000.1	Potri.016G049000	mRNA	TBCC domain-containing protein 1 isoform X2 [Populus trichocarpa]	GO:0005634(nucleus)	NA	NA
circRNA1658	Chr16	13524709	13526075	-	5	circRNA	Potri.016G132000.1	Potri.016G132000	mRNA	regulatory-associated protein of TOR 1 isoform X1 [Populus trichocarpa]	GO:0000166(nucleotide binding);GO:0005515(protein binding);GO:0005737(cytoplasm);GO:0008361(regulation of cell size);GO:0009267(cellular response to starvation);GO:0009793(embryo development ending in seed dormancy);GO:0010492(maintenance of shoot apical meristem identity);GO:0010506(regulation of autophagy);GO:0030307(positive regulation of cell growth);GO:0030674(protein binding, bridging);GO:0…	04136(Autophagy - other eukaryotes)	NA
circRNA1659	Chr15	216851	218686	+	3	circRNA	Potri.015G003000.6	Potri.015G003000	mRNA	Nuclear RNA polymerase C2 [Populus tomentosa]	GO:0001056(RNA polymerase III activity);GO:0005666(DNA-directed RNA polymerase III complex)	00230(Purine metabolism);00240(Pyrimidine metabolism);03020(RNA polymerase)	EC:2.7.7.6
circRNA166	Chr02	16226476	16256768	+	1	intergenic	intergenic_circRNA	intergenic_circRNA	mRNA	NA	NA	NA	NA
circRNA1660	Chr19	2190775	2194503	-	5	circRNA	Potri.019G018700.2	Potri.019G018700	mRNA	putative lysine-specific demethylase JMJ16 isoform X1 [Populus trichocarpa]	GO:0003700(DNA binding transcription factor activity);GO:0005634(nucleus);GO:0006351(transcription, DNA-templated);GO:0006355(regulation of transcription, DNA-templated);GO:0016569(covalent chromatin modification);GO:0046872(metal ion binding);GO:0051213(dioxygenase activity);GO:0055114(oxidation-reduction process)	NA	NA
circRNA1661	Chr19	2751741	2766205	-	40	circRNA	Potri.019G024200.1	Potri.019G024200	mRNA	protein ILITYHIA isoform X1 [Populus trichocarpa]	GO:0005737(cytoplasm);GO:0005844(polysome);GO:0006417(regulation of translation);GO:0016020(membrane);GO:0019887(protein kinase regulator activity);GO:0019901(protein kinase binding);GO:0033674(positive regulation of kinase activity);GO:0036003(positive regulation of transcription from RNA polymerase II promoter in response to stress);GO:0043022(ribosome binding);GO:0045859(regulation of protein …	NA	NA
circRNA1662	Chr10	1815205	1823834	+	13	circRNA	Potri.010G014500.3	Potri.010G014500	mRNA	isoleucine--tRNA ligase, chloroplastic/mitochondrial isoform X4 [Populus trichocarpa]	GO:0004822(isoleucine-tRNA ligase activity);GO:0005739(mitochondrion);GO:0005829(cytosol);GO:0006428(isoleucyl-tRNA aminoacylation)	00970(Aminoacyl-tRNA biosynthesis)	EC:6.1.1.5
circRNA1663	Chr10	16598870	16599552	-	2	circRNA	Potri.010G160100.1	Potri.010G160100	mRNA	probable WRKY transcription factor 57 [Populus trichocarpa]	GO:0003700(DNA binding transcription factor activity);GO:0005634(nucleus);GO:0006351(transcription, DNA-templated);GO:0006355(regulation of transcription, DNA-templated);GO:0006970(response to osmotic stress);GO:0009414(response to water deprivation);GO:0009651(response to salt stress);GO:0043565(sequence-specific DNA binding);GO:0044212(transcription regulatory region DNA binding)	04626(Plant-pathogen interaction)	NA
circRNA1664	Chr08	372745	373587	-	2	circRNA	Potri.008G006400.2	Potri.008G006400	mRNA	uncharacterized protein LOC7490851 isoform X2 [Populus trichocarpa]	GO:0005634(nucleus);GO:0048037(cofactor binding)	NA	NA
circRNA1665	Chr08	13227744	13228089	-	2	circRNA	Potri.008G190600.1	Potri.008G190600	mRNA	myosin-11 [Populus trichocarpa]	GO:0003674(molecular_function);GO:0005737(cytoplasm);GO:0008150(biological_process)	NA	NA
circRNA1666	Chr09	4842785	4844069	-	3	circRNA	Potri.009G041200.3	Potri.009G041200	mRNA	RNA helicase ATP-dependent SK12/DOB1 protein [Populus tomentosa]	GO:0004004(ATP-dependent RNA helicase activity);GO:0005634(nucleus);GO:0005737(cytoplasm);GO:0005773(vacuole);GO:0006813(potassium ion transport);GO:0008026(ATP-dependent helicase activity);GO:0016441(posttranscriptional gene silencing);GO:0035864(response to potassium ion);GO:0055087(Ski complex);GO:0070478(nuclear-transcribed mRNA catabolic process, 3'-5' exonucleolytic nonsense-mediated decay)…	03018(RNA degradation)	NA
circRNA1667	Chr09	5510947	5513739	-	4	circRNA	Potri.009G050200.1	Potri.009G050200	mRNA	uncharacterized protein LOC18102027 isoform X2 [Populus trichocarpa]	GO:0006457(protein folding);GO:0009507(chloroplast)	NA	NA
circRNA1668	Chr09	7336687	7337481	-	1	circRNA	Potri.009G075700.1	Potri.009G075700	mRNA	ubiquitin-activating enzyme E1 1 [Populus trichocarpa]	GO:0004839(ubiquitin activating enzyme activity);GO:0004842(ubiquitin-protein transferase activity);GO:0005634(nucleus);GO:0005829(cytosol);GO:0019941(modification-dependent protein catabolic process)	04120(Ubiquitin mediated proteolysis)	EC:6.2.1.45
circRNA1669	Chr09	9738958	9739155	+	1	circRNA	Potri.009G115100.1	Potri.009G115100	mRNA	hypothetical protein POPTR_009G115100 [Populus trichocarpa]	GO:0000139(Golgi membrane);GO:0005198(structural molecule activity);GO:0005634(nucleus);GO:0005793(endoplasmic reticulum-Golgi intermediate compartment);GO:0005794(Golgi apparatus);GO:0005829(cytosol);GO:0005886(plasma membrane);GO:0006886(intracellular protein transport);GO:0006891(intra-Golgi vesicle-mediated transport);GO:0009506(plasmodesma);GO:0009507(chloroplast);GO:0016020(membrane);GO:001…	NA	NA
circRNA167	Chr02	21328568	21339329	+	1	intergenic	intergenic_circRNA	intergenic_circRNA	mRNA	NA	NA	NA	NA
circRNA1670	Chr09	11131887	11132062	-	1	circRNA	Potri.009G139400.1	Potri.009G139400	mRNA	serine/threonine-protein kinase STY46 isoform X1 [Populus trichocarpa]	GO:0004672(protein kinase activity);GO:0004674(protein serine/threonine kinase activity);GO:0004712(protein serine/threonine/tyrosine kinase activity);GO:0005829(cytosol);GO:0005886(plasma membrane);GO:0009658(chloroplast organization);GO:0035556(intracellular signal transduction)	NA	NA
circRNA1671	Chr04	913453	914343	-	2	circRNA	Potri.004G014100.2	Potri.004G014100	mRNA	starch synthase 3, chloroplastic/amyloplastic [Populus trichocarpa]	GO:0004373(glycogen (starch) synthase activity);GO:0005515(protein binding);GO:0005982(starch metabolic process);GO:0009011(starch synthase activity);GO:0009501(amyloplast);GO:0009507(chloroplast);GO:0016757(transferase activity, transferring glycosyl groups);GO:0019252(starch biosynthetic process);GO:0033201(alpha-1,4-glucan synthase activity)	00500(Starch and sucrose metabolism)	EC:2.4.1.21
circRNA1672	Chr04	4719964	4721868	+	6	circRNA	Potri.004G058800.1	Potri.004G058800	mRNA	PREDICTED: nucleobase-ascorbate transporter 2 [Populus euphratica]	GO:0016020(membrane);GO:0016021(integral component of membrane);GO:0022857(transmembrane transporter activity);GO:0055085(transmembrane transport)	NA	NA
circRNA1673	Chr04	19551924	19552352	+	2	circRNA	Potri.004G177500.1	Potri.004G177500	mRNA	V-type proton ATPase subunit B 2 isoform X1 [Populus trichocarpa]	GO:0005524(ATP binding);GO:0005773(vacuole);GO:0005774(vacuolar membrane);GO:0005794(Golgi apparatus);GO:0005829(cytosol);GO:0005886(plasma membrane);GO:0009506(plasmodesma);GO:0009507(chloroplast);GO:0010255(glucose mediated signaling pathway);GO:0015991(ATP hydrolysis coupled proton transport);GO:0016020(membrane);GO:0016787(hydrolase activity);GO:0030835(negative regulation of actin filament d…	00190(Oxidative phosphorylation);04145(Phagosome)	NA
circRNA1674	Chr04	20874907	20876869	-	5	circRNA	Potri.004G195300.2	Potri.004G195300	mRNA	T-complex protein 1 subunit eta [Populus trichocarpa]	GO:0005524(ATP binding);GO:0005829(cytosol);GO:0044183(protein binding involved in protein folding);GO:0046686(response to cadmium ion)	NA	NA
circRNA1675	Chr06	2358253	2358895	-	3	circRNA	Potri.006G035000.1	Potri.006G035000	mRNA	calmodulin-interacting protein 111 isoform X1 [Populus trichocarpa]	GO:0005516(calmodulin binding);GO:0005524(ATP binding);GO:0005634(nucleus);GO:0009507(chloroplast);GO:0009535(chloroplast thylakoid membrane);GO:0016887(ATPase activity)	03008(Ribosome biogenesis in eukaryotes)	NA
circRNA1676	Chr06	9146265	9147870	+	4	circRNA	Potri.006G116500.1	Potri.006G116500	mRNA	unknown [Populus trichocarpa]	GO:0003676(nucleic acid binding);GO:0004407(histone deacetylase activity);GO:0005634(nucleus);GO:0005730(nucleolus);GO:0006351(transcription, DNA-templated);GO:0007275(multicellular organism development);GO:0008270(zinc ion binding);GO:0009414(response to water deprivation);GO:0009651(response to salt stress);GO:0009737(response to abscisic acid);GO:0016569(covalent chromatin modification);GO:001…	NA	NA
circRNA1677	Chr06	12400389	12401602	-	4	circRNA	Potri.006G145700.1	Potri.006G145700	mRNA	myosin-17 [Populus trichocarpa]	GO:0046740(transport of virus in host, cell to cell)	NA	NA
circRNA1678	Chr07	5966825	5966965	+	1	circRNA	Potri.007G056400.1	Potri.007G056400	mRNA	PREDICTED: histidine kinase 1-like isoform X2 [Populus euphratica]	GO:0005783(endoplasmic reticulum);GO:0010105(negative regulation of ethylene-activated signaling pathway)	04075(Plant hormone signal transduction)	EC:2.7.13.3
circRNA1679	Chr07	9156954	9157389	+	2	circRNA	Potri.007G070000.2	Potri.007G070000	mRNA	eukaryotic initiation factor 4A-3 [Populus trichocarpa]	GO:0004004(ATP-dependent RNA helicase activity);GO:0008380(RNA splicing);GO:0010468(regulation of gene expression);GO:0010501(RNA secondary structure unwinding);GO:0071013(catalytic step 2 spliceosome)	03040(Spliceosome);03013(RNA transport);03015(mRNA surveillance pathway)	EC:3.6.4.13
circRNA168	Chr02	22300046	22300366	+	1	intergenic	intergenic_circRNA	intergenic_circRNA	mRNA	NA	NA	NA	NA
circRNA1680	Chr07	10669625	10670296	+	3	circRNA	Potri.007G082500.13	Potri.007G082500	mRNA	protein ACTIVITY OF BC1 COMPLEX KINASE 8, chloroplastic [Populus trichocarpa]	GO:0005215(transporter activity);GO:0005524(ATP binding);GO:0005886(plasma membrane);GO:0006810(transport);GO:0006979(response to oxidative stress);GO:0007623(circadian rhythm);GO:0009507(chloroplast);GO:0009644(response to high light intensity);GO:0009941(chloroplast envelope);GO:0010150(leaf senescence);GO:0016021(integral component of membrane);GO:0016301(kinase activity);GO:0016310(phosphoryl…	NA	NA
circRNA1681	Chr01	7507976	7509677	+	3	circRNA	Potri.001G095500.1	Potri.001G095500	mRNA	hypothetical protein POPTR_001G095500 [Populus trichocarpa]	GO:0003924(GTPase activity);GO:0005622(intracellular);GO:0006412(translation)	NA	NA
circRNA1682	Chr01	12397079	12397355	+	1	circRNA	Potri.001G150500.2	Potri.001G150500	mRNA	PREDICTED: phospho-2-dehydro-3-deoxyheptonate aldolase 2, chloroplastic-like [Populus euphratica]	GO:0003849(3-deoxy-7-phosphoheptulonate synthase activity);GO:0005515(protein binding);GO:0009073(aromatic amino acid family biosynthetic process);GO:0009423(chorismate biosynthetic process);GO:0009507(chloroplast);GO:0009534(chloroplast thylakoid)	00400(Phenylalanine, tyrosine and tryptophan biosynthesis)	EC:2.5.1.54
circRNA1683	Chr01	12826847	12828145	+	3	circRNA	Potri.001G155200.2	Potri.001G155200	mRNA	hypothetical protein POPTR_001G155200 [Populus trichocarpa]	GO:0004842(ubiquitin-protein transferase activity);GO:0005737(cytoplasm);GO:0009966(regulation of signal transduction)	NA	NA
circRNA1684	Chr01	14043366	14044441	-	5	circRNA	Potri.001G167100.3	Potri.001G167100	mRNA	PREDICTED: aldehyde dehydrogenase family 7 member B4 isoform X1 [Populus euphratica]	GO:0004029(aldehyde dehydrogenase (NAD) activity)	00010(Glycolysis / Gluconeogenesis);00053(Ascorbate and aldarate metabolism);00620(Pyruvate metabolism);00071(Fatty acid degradation);00561(Glycerolipid metabolism);00260(Glycine, serine and threonine metabolism);00280(Valine, leucine and isoleucine degradation);00310(Lysine degradation);00330(Arginine and proline metabolism);00340(Histidine metabolism);00380(Tryptophan metabolism);00410(beta-Ala…	EC:1.2.1.8
circRNA1685	Chr01	16888074	16888443	+	2	circRNA	Potri.001G189500.1	Potri.001G189500	mRNA	PREDICTED: ABC transporter G family member 29-like [Populus euphratica]	GO:0005886(plasma membrane);GO:0016021(integral component of membrane);GO:0042626(ATPase activity, coupled to transmembrane movement of substances)	02010(ABC transporters)	NA
circRNA1686	Chr01	29799312	29799940	+	2	circRNA	Potri.001G292800.2	Potri.001G292800	mRNA	uncharacterized protein LOC7470751 isoform X2 [Populus trichocarpa]	GO:0003674(molecular_function);GO:0005737(cytoplasm);GO:0009793(embryo development ending in seed dormancy)	NA	NA
circRNA1687	Chr01	36468389	36468592	+	1	circRNA	Potri.001G356500.1	Potri.001G356500	mRNA	65-kDa microtubule-associated protein 1 [Populus trichocarpa]	GO:0000226(microtubule cytoskeleton organization);GO:0000911(cytokinesis by cell plate formation);GO:0000922(spindle pole);GO:0005634(nucleus);GO:0005819(spindle);GO:0005874(microtubule);GO:0008017(microtubule binding);GO:0008283(cell proliferation);GO:0009524(phragmoplast);GO:0009574(preprophase band);GO:0048528(post-embryonic root development);GO:0055028(cortical microtubule);GO:0072686(mitotic…	NA	NA
circRNA1688	Chr01	46998369	46999137	-	2	circRNA	Potri.001G438400.1	Potri.001G438400	mRNA	cold-responsive protein kinase 1 [Populus trichocarpa]	GO:0004674(protein serine/threonine kinase activity);GO:0005886(plasma membrane)	NA	NA
circRNA1689	Chr02	1928309	1929502	-	5	circRNA	Potri.002G029700.1	Potri.002G029700	mRNA	PREDICTED: glucose-induced degradation protein 8 homolog isoform X2 [Populus euphratica]	GO:0003674(molecular_function);GO:0008150(biological_process)	NA	NA
circRNA169	Chr02	24672519	24728529	-	1	intergenic	intergenic_circRNA	intergenic_circRNA	mRNA	NA	NA	NA	NA
circRNA1690	Chr02	10489666	10490102	-	2	circRNA	Potri.002G141300.1	Potri.002G141300	mRNA	E3 ubiquitin-protein ligase BRE1-like 1 isoform X2 [Populus trichocarpa]	GO:0004842(ubiquitin-protein transferase activity);GO:0005515(protein binding);GO:0005634(nucleus);GO:0005739(mitochondrion);GO:0006513(protein monoubiquitination);GO:0008270(zinc ion binding);GO:0009817(defense response to fungus, incompatible interaction);GO:0009965(leaf morphogenesis);GO:0010162(seed dormancy process);GO:0010228(vegetative to reproductive phase transition of meristem);GO:00103…	NA	NA
circRNA1691	Chr02	12263661	12265564	-	3	circRNA	Potri.002G162500.1	Potri.002G162500	mRNA	mitogen-activated protein kinase homolog MMK2 isoform X2 [Populus trichocarpa]	GO:0000911(cytokinesis by cell plate formation);GO:0004672(protein kinase activity);GO:0004707(MAP kinase activity);GO:0005515(protein binding);GO:0005524(ATP binding);GO:0005634(nucleus);GO:0005737(cytoplasm);GO:0005829(cytosol);GO:0005874(microtubule);GO:0006468(protein phosphorylation);GO:0006972(hyperosmotic response);GO:0007112(male meiosis cytokinesis);GO:0007165(signal transduction);GO:000…	04626(Plant-pathogen interaction)	NA
circRNA1692	Chr02	15548978	15549255	+	2	circRNA	Potri.002G194500.1	Potri.002G194500	mRNA	hypothetical protein POPTR_002G194500 [Populus trichocarpa]	GO:0008150(biological_process);GO:0009507(chloroplast);GO:0016853(isomerase activity)	00906(Carotenoid biosynthesis)	EC:5.2.1.14
circRNA1693	Chr05	25440011	25440231	+	2	circRNA	Potri.005G252600.6	Potri.005G252600	mRNA	PREDICTED: high mobility group B protein 3-like [Populus euphratica]	GO:0000785(chromatin);GO:0003677(DNA binding);GO:0003682(chromatin binding);GO:0003700(DNA binding transcription factor activity);GO:0005634(nucleus);GO:0005829(cytosol);GO:0006333(chromatin assembly or disassembly);GO:0030527(structural constituent of chromatin)	NA	NA
circRNA1694	Chr02	12965658	12967642	+	3	circRNA	Potri.002G170700.1	Potri.002G170700	mRNA	UDP-N-acetylglucosamine transferase subunit ALG14-like [Hevea brasiliensis]	GO:0005739(mitochondrion);GO:0006488(dolichol-linked oligosaccharide biosynthetic process);GO:0016021(integral component of membrane);GO:0016740(transferase activity)	00510(N-Glycan biosynthesis)	EC:2.4.1.141
circRNA1695	Chr16	3663837	3664011	+	1	circRNA	Potri.016G055700.1	Potri.016G055700	mRNA	probable glycosyltransferase STELLO1 [Populus trichocarpa]	GO:0000139(Golgi membrane);GO:0005515(protein binding);GO:0005768(endosome);GO:0005794(Golgi apparatus);GO:0005802(trans-Golgi network);GO:0009507(chloroplast);GO:0016021(integral component of membrane);GO:0016757(transferase activity, transferring glycosyl groups);GO:0042802(identical protein binding);GO:0052324(plant-type cell wall cellulose biosynthetic process);GO:2001009(regulation of plant-…	NA	NA
circRNA1696	Chr01	27902147	27902388	-	1	circRNA	Potri.001G271500.2	Potri.001G271500	mRNA	60S ribosomal protein L6 [Populus trichocarpa]	GO:0000027(ribosomal large subunit assembly);GO:0002181(cytoplasmic translation);GO:0003735(structural constituent of ribosome);GO:0022625(cytosolic large ribosomal subunit)	03010(Ribosome)	NA
circRNA1697	Chr05	24834370	24834548	-	1	circRNA	Potri.005G242700.5	Potri.005G242700	mRNA	protein FREE1 isoform X2 [Populus trichocarpa]	GO:0000813(ESCRT I complex);GO:0003729(mRNA binding);GO:0005515(protein binding);GO:0005634(nucleus);GO:0005774(vacuolar membrane);GO:0007165(signal transduction);GO:0015031(protein transport);GO:0031902(late endosome membrane);GO:0035091(phosphatidylinositol binding);GO:0036258(multivesicular body assembly);GO:0043130(ubiquitin binding);GO:0046872(metal ion binding);GO:0055072(iron ion homeostas…	00562(Inositol phosphate metabolism);04070(Phosphatidylinositol signaling system);04145(Phagosome)	EC:2.7.1.150
circRNA1698	Chr16	841014	841361	+	1	circRNA	Potri.016G015500.1	Potri.016G015500	mRNA	hypothetical protein [Populus tomentosa]	GO:0005575(cellular_component)	NA	NA
circRNA1699	Chr16	841197	841361	+	1	circRNA	Potri.016G015500.1	Potri.016G015500	mRNA	hypothetical protein [Populus tomentosa]	GO:0005575(cellular_component)	NA	NA
circRNA17	Chr11	11038442	11046235	-	5	circRNA	Potri.011G091200.6	Potri.011G091200	mRNA	hypothetical protein [Populus tomentosa]	GO:0000325(plant-type vacuole);GO:0005516(calmodulin binding);GO:0005524(ATP binding);GO:0005773(vacuole);GO:0005774(vacuolar membrane);GO:0008559(xenobiotic transmembrane transporting ATPase activity);GO:0016021(integral component of membrane);GO:0042626(ATPase activity, coupled to transmembrane movement of substances);GO:0055085(transmembrane transport);GO:1902417((+)-abscisic acid D-glucopyran…	02010(ABC transporters)	NA
circRNA170	Chr03	227567	281241	+	1	intergenic	intergenic_circRNA	intergenic_circRNA	mRNA	NA	NA	NA	NA
circRNA1700	Chr04	14765871	14766532	-	2	circRNA	Potri.004G131400.1	Potri.004G131400	mRNA	high mobility group B protein 14 [Populus trichocarpa]	GO:0000785(chromatin);GO:0003677(DNA binding);GO:0003682(chromatin binding);GO:0003700(DNA binding transcription factor activity);GO:0005634(nucleus);GO:0005737(cytoplasm);GO:0006333(chromatin assembly or disassembly);GO:0006338(chromatin remodeling);GO:0006355(regulation of transcription, DNA-templated);GO:0030527(structural constituent of chromatin)	NA	NA
circRNA1701	Chr01	2620719	2624068	-	1	intergenic	intergenic_circRNA	intergenic_circRNA	mRNA	NA	NA	NA	NA
circRNA1702	Chr01	8146490	8156985	+	1	intergenic	intergenic_circRNA	intergenic_circRNA	mRNA	NA	NA	NA	NA
circRNA1703	Chr01	8147789	8158266	+	1	intergenic	intergenic_circRNA	intergenic_circRNA	mRNA	NA	NA	NA	NA
circRNA1704	Chr01	23115517	23268925	+	1	intergenic	intergenic_circRNA	intergenic_circRNA	mRNA	NA	NA	NA	NA
circRNA1705	Chr01	29643923	29697550	-	1	intergenic	intergenic_circRNA	intergenic_circRNA	mRNA	NA	NA	NA	NA
circRNA1706	Chr01	38391723	38418341	-	1	intergenic	intergenic_circRNA	intergenic_circRNA	mRNA	NA	NA	NA	NA
circRNA1707	Chr01	42615709	42712799	-	1	intergenic	intergenic_circRNA	intergenic_circRNA	mRNA	NA	NA	NA	NA
circRNA1708	Chr01	45489623	45583771	-	1	intergenic	intergenic_circRNA	intergenic_circRNA	mRNA	NA	NA	NA	NA
circRNA1709	Chr02	5105633	5113930	+	1	intergenic	intergenic_circRNA	intergenic_circRNA	mRNA	NA	NA	NA	NA
circRNA171	Chr03	374402	406845	-	1	intergenic	intergenic_circRNA	intergenic_circRNA	mRNA	NA	NA	NA	NA
circRNA1710	Chr02	14382805	14388018	+	1	intergenic	intergenic_circRNA	intergenic_circRNA	mRNA	NA	NA	NA	NA
circRNA1711	Chr02	25086982	25095723	+	1	intergenic	intergenic_circRNA	intergenic_circRNA	mRNA	NA	NA	NA	NA
circRNA1712	Chr03	227274	280948	+	1	intergenic	intergenic_circRNA	intergenic_circRNA	mRNA	NA	NA	NA	NA
circRNA1713	Chr03	570222	656264	+	1	intergenic	intergenic_circRNA	intergenic_circRNA	mRNA	NA	NA	NA	NA
circRNA1714	Chr03	1981452	2153600	-	1	intergenic	intergenic_circRNA	intergenic_circRNA	mRNA	NA	NA	NA	NA
circRNA1715	Chr03	3315954	3506342	+	1	intergenic	intergenic_circRNA	intergenic_circRNA	mRNA	NA	NA	NA	NA
circRNA1716	Chr03	8851841	8861577	+	1	intergenic	intergenic_circRNA	intergenic_circRNA	mRNA	NA	NA	NA	NA
circRNA1717	Chr03	18661102	18673569	-	1	intergenic	intergenic_circRNA	intergenic_circRNA	mRNA	NA	NA	NA	NA
circRNA1718	Chr03	19982773	20003027	+	1	intergenic	intergenic_circRNA	intergenic_circRNA	mRNA	NA	NA	NA	NA
circRNA1719	Chr03	20348958	20386056	+	1	intergenic	intergenic_circRNA	intergenic_circRNA	mRNA	NA	NA	NA	NA
circRNA172	Chr03	570222	612580	+	1	intergenic	intergenic_circRNA	intergenic_circRNA	mRNA	NA	NA	NA	NA
circRNA1720	Chr03	21481221	21486781	+	1	intergenic	intergenic_circRNA	intergenic_circRNA	mRNA	NA	NA	NA	NA
circRNA1721	Chr04	2551054	2576477	-	1	intergenic	intergenic_circRNA	intergenic_circRNA	mRNA	NA	NA	NA	NA
circRNA1722	Chr04	5848728	5968687	-	1	intergenic	intergenic_circRNA	intergenic_circRNA	mRNA	NA	NA	NA	NA
circRNA1723	Chr04	21056456	21112062	+	1	intergenic	intergenic_circRNA	intergenic_circRNA	mRNA	NA	NA	NA	NA
circRNA1724	Chr05	432484	545077	-	1	intergenic	intergenic_circRNA	intergenic_circRNA	mRNA	NA	NA	NA	NA
circRNA1725	Chr05	2128270	2228809	-	1	intergenic	intergenic_circRNA	intergenic_circRNA	mRNA	NA	NA	NA	NA
circRNA1726	Chr05	8746792	8754307	-	1	intergenic	intergenic_circRNA	intergenic_circRNA	mRNA	NA	NA	NA	NA
circRNA1727	Chr05	10666092	10847622	-	1	intergenic	intergenic_circRNA	intergenic_circRNA	mRNA	NA	NA	NA	NA
circRNA1728	Chr05	21081205	21094127	+	1	intergenic	intergenic_circRNA	intergenic_circRNA	mRNA	NA	NA	NA	NA
circRNA1729	Chr05	21605563	21611639	-	1	intergenic	intergenic_circRNA	intergenic_circRNA	mRNA	NA	NA	NA	NA
circRNA173	Chr03	1981452	2153808	-	1	intergenic	intergenic_circRNA	intergenic_circRNA	mRNA	NA	NA	NA	NA
circRNA1730	Chr06	4093345	4100567	-	1	intergenic	intergenic_circRNA	intergenic_circRNA	mRNA	NA	NA	NA	NA
circRNA1731	Chr06	4473610	4490601	-	1	intergenic	intergenic_circRNA	intergenic_circRNA	mRNA	NA	NA	NA	NA
circRNA1732	Chr06	4474095	4491219	-	1	intergenic	intergenic_circRNA	intergenic_circRNA	mRNA	NA	NA	NA	NA
circRNA1733	Chr06	10000350	10010331	+	1	intergenic	intergenic_circRNA	intergenic_circRNA	mRNA	NA	NA	NA	NA
circRNA1734	Chr06	27261369	27270866	-	1	intergenic	intergenic_circRNA	intergenic_circRNA	mRNA	NA	NA	NA	NA
circRNA1735	Chr07	4931937	4959543	+	1	intergenic	intergenic_circRNA	intergenic_circRNA	mRNA	NA	NA	NA	NA
circRNA1736	Chr08	2054625	2068692	-	1	intergenic	intergenic_circRNA	intergenic_circRNA	mRNA	NA	NA	NA	NA
circRNA1737	Chr09	9715306	9718441	+	1	intergenic	intergenic_circRNA	intergenic_circRNA	mRNA	NA	NA	NA	NA
circRNA1738	Chr10	2114628	2198665	+	1	intergenic	intergenic_circRNA	intergenic_circRNA	mRNA	NA	NA	NA	NA
circRNA1739	Chr10	8868560	8887237	-	1	intergenic	intergenic_circRNA	intergenic_circRNA	mRNA	NA	NA	NA	NA
circRNA174	Chr03	1990079	2162543	+	1	intergenic	intergenic_circRNA	intergenic_circRNA	mRNA	NA	NA	NA	NA
circRNA1740	Chr10	17368943	17378024	+	1	intergenic	intergenic_circRNA	intergenic_circRNA	mRNA	NA	NA	NA	NA
circRNA1741	Chr11	2492760	2499054	+	1	intergenic	intergenic_circRNA	intergenic_circRNA	mRNA	NA	NA	NA	NA
circRNA1742	Chr11	2850897	3046715	-	1	intergenic	intergenic_circRNA	intergenic_circRNA	mRNA	NA	NA	NA	NA
circRNA1743	Chr11	7416981	7433390	-	1	intergenic	intergenic_circRNA	intergenic_circRNA	mRNA	NA	NA	NA	NA
circRNA1744	Chr11	14262124	14282227	-	1	intergenic	intergenic_circRNA	intergenic_circRNA	mRNA	NA	NA	NA	NA
circRNA1745	Chr12	10313046	10344176	+	1	intergenic	intergenic_circRNA	intergenic_circRNA	mRNA	NA	NA	NA	NA
circRNA1746	Chr12	11273637	11289172	+	1	intergenic	intergenic_circRNA	intergenic_circRNA	mRNA	NA	NA	NA	NA
circRNA1747	Chr12	12134015	12143627	-	1	intergenic	intergenic_circRNA	intergenic_circRNA	mRNA	NA	NA	NA	NA
circRNA1748	Chr13	1569855	1579183	-	1	intergenic	intergenic_circRNA	intergenic_circRNA	mRNA	NA	NA	NA	NA
circRNA1749	Chr13	2516965	2538358	+	1	intergenic	intergenic_circRNA	intergenic_circRNA	mRNA	NA	NA	NA	NA
circRNA175	Chr03	1992049	2164274	+	1	intergenic	intergenic_circRNA	intergenic_circRNA	mRNA	NA	NA	NA	NA
circRNA1750	Chr14	1979079	1983638	+	1	intergenic	intergenic_circRNA	intergenic_circRNA	mRNA	NA	NA	NA	NA
circRNA1751	Chr14	2026766	2031050	-	1	intergenic	intergenic_circRNA	intergenic_circRNA	mRNA	NA	NA	NA	NA
circRNA1752	Chr14	8842459	8864820	-	1	intergenic	intergenic_circRNA	intergenic_circRNA	mRNA	NA	NA	NA	NA
circRNA1753	Chr14	8850906	8866609	-	1	intergenic	intergenic_circRNA	intergenic_circRNA	mRNA	NA	NA	NA	NA
circRNA1754	Chr15	12571104	12577110	+	1	intergenic	intergenic_circRNA	intergenic_circRNA	mRNA	NA	NA	NA	NA
circRNA1755	Chr16	597615	657354	-	1	intergenic	intergenic_circRNA	intergenic_circRNA	mRNA	NA	NA	NA	NA
circRNA1756	Chr16	5961974	5970602	+	1	intergenic	intergenic_circRNA	intergenic_circRNA	mRNA	NA	NA	NA	NA
circRNA1757	Chr16	13352519	13489867	+	1	intergenic	intergenic_circRNA	intergenic_circRNA	mRNA	NA	NA	NA	NA
circRNA1758	Chr17	15420071	15425958	+	1	intergenic	intergenic_circRNA	intergenic_circRNA	mRNA	NA	NA	NA	NA
circRNA1759	Chr19	496882	555924	+	1	intergenic	intergenic_circRNA	intergenic_circRNA	mRNA	NA	NA	NA	NA
circRNA176	Chr03	1996947	2169500	+	1	intergenic	intergenic_circRNA	intergenic_circRNA	mRNA	NA	NA	NA	NA
circRNA1760	Chr19	4807838	4849848	+	1	intergenic	intergenic_circRNA	intergenic_circRNA	mRNA	NA	NA	NA	NA
circRNA1761	Chr19	10283023	10442458	+	1	intergenic	intergenic_circRNA	intergenic_circRNA	mRNA	NA	NA	NA	NA
circRNA1762	Chr19	13058437	13070785	+	1	intergenic	intergenic_circRNA	intergenic_circRNA	mRNA	NA	NA	NA	NA
circRNA1763	scaffold_20	458155	598150	+	1	intergenic	intergenic_circRNA	intergenic_circRNA	mRNA	NA	NA	NA	NA
circRNA1764	scaffold_20	804811	888599	+	1	intergenic	intergenic_circRNA	intergenic_circRNA	mRNA	NA	NA	NA	NA
circRNA1765	scaffold_25	236894	255672	-	1	intergenic	intergenic_circRNA	intergenic_circRNA	mRNA	NA	NA	NA	NA
circRNA1766	scaffold_25	562885	564983	+	1	intergenic	intergenic_circRNA	intergenic_circRNA	mRNA	NA	NA	NA	NA
circRNA1767	scaffold_30	271785	415262	+	1	intergenic	intergenic_circRNA	intergenic_circRNA	mRNA	NA	NA	NA	NA
circRNA1768	scaffold_30	413848	433048	+	1	intergenic	intergenic_circRNA	intergenic_circRNA	mRNA	NA	NA	NA	NA
circRNA1769	scaffold_38	144712	332912	+	1	intergenic	intergenic_circRNA	intergenic_circRNA	mRNA	NA	NA	NA	NA
circRNA177	Chr03	1998733	2171354	+	1	intergenic	intergenic_circRNA	intergenic_circRNA	mRNA	NA	NA	NA	NA
circRNA1770	Chr09	6744388	6744579	+	1	circRNA	Potri.009G067600.1	Potri.009G067600	mRNA	uncharacterized protein LOC7475035 isoform X2 [Populus trichocarpa]	GO:0003674(molecular_function);GO:0005634(nucleus);GO:0008150(biological_process)	NA	NA
circRNA1771	Chr01	22642469	22642610	-	1	circRNA	Potri.001G220800.2	Potri.001G220800	mRNA	SNF1-related protein kinase regulatory subunit beta-1 [Populus trichocarpa]	GO:0004679(AMP-activated protein kinase activity);GO:0005515(protein binding);GO:0005524(ATP binding);GO:0005737(cytoplasm);GO:0005975(carbohydrate metabolic process);GO:0006633(fatty acid biosynthetic process);GO:0016301(kinase activity);GO:0016310(phosphorylation);GO:0019887(protein kinase regulator activity);GO:0042128(nitrate assimilation);GO:0043562(cellular response to nitrogen levels)	NA	NA
circRNA1772	Chr08	8522352	8523058	-	2	circRNA	Potri.008G130100.1	Potri.008G130100	mRNA	nudix hydrolase 25 [Populus trichocarpa]	GO:0004081(bis(5'-nucleosyl)-tetraphosphatase (asymmetrical) activity);GO:0006753(nucleoside phosphate metabolic process);GO:0008893(guanosine-3',5'-bis(diphosphate) 3'-diphosphatase activity);GO:0009507(chloroplast);GO:0015967(diadenosine tetraphosphate catabolic process);GO:0046872(metal ion binding)	00051(Fructose and mannose metabolism);00500(Starch and sucrose metabolism);00230(Purine metabolism)	EC:3.6.1.21
circRNA1773	Chr05	25156791	25157009	-	1	circRNA	Potri.005G248100.1	Potri.005G248100	mRNA	dehydrin [Populus maximowiczii]	GO:0005829(cytosol);GO:0009414(response to water deprivation);GO:0009631(cold acclimation);GO:0009737(response to abscisic acid);GO:0016020(membrane)	NA	NA
circRNA1774	Chr04	2935258	2935415	-	1	circRNA	Potri.004G038500.1	Potri.004G038500	mRNA	polyphenol oxidase, chloroplastic [Populus trichocarpa]	GO:0004503(monophenol monooxygenase activity);GO:0036263(L-DOPA monooxygenase activity)	00350(Tyrosine metabolism);00950(Isoquinoline alkaloid biosynthesis)	EC:1.10.3.1
circRNA1775	Chr05	21341922	21342866	+	2	circRNA	Potri.005G197000.1	Potri.005G197000	mRNA	PREDICTED: carboxypeptidase D [Populus euphratica]	GO:0004181(metallocarboxypeptidase activity);GO:0004185(serine-type carboxypeptidase activity);GO:0005615(extracellular space);GO:0006518(peptide metabolic process);GO:0016485(protein processing)	NA	NA
circRNA1776	Chr03	17415389	17416424	+	2	circRNA	Potri.003G163200.1	Potri.003G163200	mRNA	ADP-ribosylation factor GTPase-activating protein AGD3 [Populus trichocarpa]	GO:0005096(GTPase activator activity);GO:0005515(protein binding);GO:0005737(cytoplasm);GO:0005794(Golgi apparatus);GO:0005829(cytosol);GO:0005886(plasma membrane);GO:0006897(endocytosis);GO:0009733(response to auxin);GO:0009965(leaf morphogenesis);GO:0010051(xylem and phloem pattern formation);GO:0010087(phloem or xylem histogenesis);GO:0016192(vesicle-mediated transport);GO:0030140(trans-Golgi …	04144(Endocytosis)	NA
circRNA1777	Chr03	17717171	17717457	-	1	circRNA	Potri.003G166500.1	Potri.003G166500	mRNA	PREDICTED: NAC transcription factor ONAC010-like [Populus euphratica]	GO:0003677(DNA binding);GO:0003700(DNA binding transcription factor activity);GO:0005515(protein binding);GO:0005634(nucleus);GO:0006351(transcription, DNA-templated);GO:0007275(multicellular organism development);GO:0009651(response to salt stress);GO:0009737(response to abscisic acid);GO:0010089(xylem development);GO:0010150(leaf senescence);GO:0016032(viral process);GO:0045892(negative regulat…	NA	NA
circRNA1778	Chr11	10979786	10980481	-	3	circRNA	Potri.011G090900.1	Potri.011G090900	mRNA	PREDICTED: cation-chloride cotransporter 1-like [Populus euphratica]	GO:0015379(potassium:chloride symporter activity)	NA	NA
circRNA1779	Chr11	11559805	11560941	-	2	circRNA	Potri.011G095100.1	Potri.011G095100	mRNA	putative callose synthase 8 isoform X1 [Populus trichocarpa]	GO:0000148(1,3-beta-D-glucan synthase complex);GO:0003843(1,3-beta-D-glucan synthase activity);GO:0005886(plasma membrane)	NA	NA
circRNA178	Chr03	2321512	2328864	+	1	intergenic	intergenic_circRNA	intergenic_circRNA	mRNA	NA	NA	NA	NA
circRNA1780	Chr11	11570504	11571090	-	2	circRNA	Potri.011G095100.1	Potri.011G095100	mRNA	putative callose synthase 8 isoform X1 [Populus trichocarpa]	GO:0000148(1,3-beta-D-glucan synthase complex);GO:0003843(1,3-beta-D-glucan synthase activity);GO:0005886(plasma membrane)	NA	NA
circRNA1781	Chr14	2305612	2305980	+	2	circRNA	Potri.014G027200.1	Potri.014G027200	mRNA	PREDICTED: protein ROOT INITIATION DEFECTIVE 3 isoform X1 [Populus euphratica]	GO:0000166(nucleotide binding);GO:0005634(nucleus);GO:0005737(cytoplasm);GO:0005834(heterotrimeric G-protein complex);GO:0030174(regulation of DNA-dependent DNA replication initiation);GO:0080008(Cul4-RING E3 ubiquitin ligase complex);GO:1902184(negative regulation of shoot apical meristem development)	NA	NA
circRNA1782	Chr14	9867811	9868175	+	2	circRNA	Potri.014G129000.1	Potri.014G129000	mRNA	hypothetical protein POPTR_014G129000 [Populus trichocarpa]	GO:0006629(lipid metabolic process);GO:0016020(membrane);GO:0016298(lipase activity)	00561(Glycerolipid metabolism)	EC:3.1.1.23
circRNA1783	Chr12	8977023	8979784	+	5	circRNA	Potri.012G067800.2	Potri.012G067800	mRNA	PREDICTED: probable serine/threonine-protein kinase At1g54610 isoform X1 [Populus euphratica]	GO:0004693(cyclin-dependent protein serine/threonine kinase activity);GO:0005634(nucleus);GO:0005886(plasma membrane);GO:0006468(protein phosphorylation);GO:0016301(kinase activity)	NA	NA
circRNA1784	Chr12	9153926	9154837	+	2	circRNA	Potri.012G068900.1	Potri.012G068900	mRNA	PREDICTED: activating signal cointegrator 1 [Populus euphratica]	GO:0003713(transcription coactivator activity);GO:0005634(nucleus);GO:0006366(transcription by RNA polymerase II);GO:0045893(positive regulation of transcription, DNA-templated)	NA	NA
circRNA1785	Chr17	626724	627528	+	4	circRNA	Potri.017G008300.1	Potri.017G008300	mRNA	integrin-linked protein kinase 1 isoform X2 [Populus trichocarpa]	GO:0004672(protein kinase activity);GO:0004674(protein serine/threonine kinase activity);GO:0004712(protein serine/threonine/tyrosine kinase activity);GO:0005515(protein binding);GO:0005783(endoplasmic reticulum);GO:0005886(plasma membrane);GO:0006970(response to osmotic stress);GO:0009898(cytoplasmic side of plasma membrane);GO:0016301(kinase activity);GO:0035556(intracellular signal transductio…	NA	NA
circRNA1786	Chr17	6000766	6001987	-	3	circRNA	Potri.017G063500.1	Potri.017G063500	mRNA	glycerophosphodiester phosphodiesterase GDPD1, chloroplastic [Populus trichocarpa]	GO:0008889(glycerophosphodiester phosphodiesterase activity);GO:0030643(cellular phosphate ion homeostasis);GO:0046475(glycerophospholipid catabolic process)	00564(Glycerophospholipid metabolism)	EC:3.1.4.46
circRNA1787	Chr17	8067125	8067952	-	3	circRNA	Potri.017G070500.1	Potri.017G070500	mRNA	PREDICTED: DNA repair protein UVH3 isoform X3 [Populus euphratica]	GO:0003677(DNA binding);GO:0003697(single-stranded DNA binding);GO:0004518(nuclease activity);GO:0004519(endonuclease activity);GO:0004527(exonuclease activity);GO:0005515(protein binding);GO:0005634(nucleus);GO:0006281(DNA repair);GO:0006289(nucleotide-excision repair);GO:0009408(response to heat);GO:0010213(non-photoreactive DNA repair);GO:0010224(response to UV-B);GO:0046872(metal ion binding)	03420(Nucleotide excision repair)	NA
circRNA1788	Chr17	11785480	11785811	+	2	circRNA	Potri.017G100800.1	Potri.017G100800	mRNA	60S ribosomal protein L7a-1 isoform X1 [Populus trichocarpa]	GO:0000470(maturation of LSU-rRNA);GO:0003723(RNA binding);GO:0006412(translation);GO:0022625(cytosolic large ribosomal subunit)	03010(Ribosome)	NA
circRNA1789	Chr17	14037919	14038759	-	2	circRNA	Potri.017G129300.2	Potri.017G129300	mRNA	PREDICTED: aldose 1-epimerase-like isoform X1 [Populus euphratica]	GO:0004034(aldose 1-epimerase activity);GO:0005737(cytoplasm);GO:0005829(cytosol);GO:0006012(galactose metabolic process);GO:0030246(carbohydrate binding);GO:0048046(apoplast)	00010(Glycolysis / Gluconeogenesis);00052(Galactose metabolism)	EC:5.1.3.3
circRNA179	Chr03	3322710	3511035	-	1	intergenic	intergenic_circRNA	intergenic_circRNA	mRNA	NA	NA	NA	NA
circRNA1790	Chr16	367353	368544	-	3	circRNA	Potri.016G007600.1	Potri.016G007600	mRNA	transcriptional adapter ADA2b isoform X1 [Populus trichocarpa]	GO:0003682(chromatin binding);GO:0003700(DNA binding transcription factor activity);GO:0003713(transcription coactivator activity);GO:0004402(histone acetyltransferase activity);GO:0005634(nucleus);GO:0006338(chromatin remodeling);GO:0006357(regulation of transcription by RNA polymerase II);GO:0035066(positive regulation of histone acetylation)	NA	NA
circRNA1791	Chr15	9004429	9004823	+	1	circRNA	Potri.015G065400.1	Potri.015G065400	mRNA	PREDICTED: homeobox-leucine zipper protein HAT5-like [Populus euphratica]	GO:0003677(DNA binding);GO:0003700(DNA binding transcription factor activity);GO:0005515(protein binding);GO:0005634(nucleus);GO:0006351(transcription, DNA-templated);GO:0006355(regulation of transcription, DNA-templated);GO:0009414(response to water deprivation);GO:0009738(abscisic acid-activated signaling pathway);GO:0009788(negative regulation of abscisic acid-activated signaling pathway);GO:0…	NA	NA
circRNA1792	Chr19	2303982	2304216	-	1	circRNA	Potri.019G020000.1	Potri.019G020000	mRNA	PREDICTED: peroxisome biogenesis protein 12-like [Populus euphratica]	GO:0004842(ubiquitin-protein transferase activity);GO:0005779(integral component of peroxisomal membrane);GO:0006513(protein monoubiquitination);GO:0016558(protein import into peroxisome matrix);GO:1990429(peroxisomal importomer complex)	04146(Peroxisome)	NA
circRNA1793	Chr19	8403474	8409245	-	8	circRNA	Potri.019G054500.1	Potri.019G054500	mRNA	glutamine--fructose-6-phosphate aminotransferase [isomerizing] 2 [Populus trichocarpa]	GO:0004360(glutamine-fructose-6-phosphate transaminase (isomerizing) activity);GO:0006002(fructose 6-phosphate metabolic process);GO:0006047(UDP-N-acetylglucosamine metabolic process)	00520(Amino sugar and nucleotide sugar metabolism);00250(Alanine, aspartate and glutamate metabolism)	EC:2.6.1.16
circRNA1794	Chr19	8407128	8409245	-	3	circRNA	Potri.019G054500.1	Potri.019G054500	mRNA	glutamine--fructose-6-phosphate aminotransferase [isomerizing] 2 [Populus trichocarpa]	GO:0004360(glutamine-fructose-6-phosphate transaminase (isomerizing) activity);GO:0006002(fructose 6-phosphate metabolic process);GO:0006047(UDP-N-acetylglucosamine metabolic process)	00520(Amino sugar and nucleotide sugar metabolism);00250(Alanine, aspartate and glutamate metabolism)	EC:2.6.1.16
circRNA1795	Chr18	16197454	16200675	-	10	circRNA	Potri.018G141900.1	Potri.018G141900	mRNA	DNA ligase 4 isoform X1 [Populus trichocarpa]	GO:0003910(DNA ligase (ATP) activity);GO:0005737(cytoplasm);GO:0006273(lagging strand elongation);GO:0051103(DNA ligation involved in DNA repair)	03450(Non-homologous end-joining)	EC:6.5.1.1
circRNA1796	Chr10	9617636	9619142	+	3	circRNA	Potri.010G069000.2	Potri.010G069000	mRNA	phosphate transporter PHO1 [Populus trichocarpa]	GO:0005802(trans-Golgi network);GO:0005886(plasma membrane)	04016(MAPK signaling pathway - plant);04075(Plant hormone signal transduction)	NA
circRNA1797	Chr10	14381531	14381740	-	1	circRNA	Potri.010G128600.2	Potri.010G128600	mRNA	mediator of RNA polymerase II transcription subunit 25 isoform X1 [Populus trichocarpa]	GO:0003677(DNA binding);GO:0003713(transcription coactivator activity);GO:0005515(protein binding);GO:0005575(cellular_component);GO:0005634(nucleus);GO:0006351(transcription, DNA-templated);GO:0009585(red, far-red light phototransduction);GO:0009867(jasmonic acid mediated signaling pathway);GO:0009908(flower development);GO:0009909(regulation of flower development);GO:0009911(positive regulation…	NA	NA
circRNA1798	Chr10	17079788	17080170	-	2	circRNA	Potri.010G168500.4	Potri.010G168500	mRNA	beta-1,3-galactosyltransferase GALT1 [Populus trichocarpa]	GO:0000139(Golgi membrane);GO:0005515(protein binding);GO:0005794(Golgi apparatus);GO:0006486(protein glycosylation);GO:0010488(UDP-galactose:N-glycan beta-1,3-galactosyltransferase activity);GO:0010493(Lewis a epitope biosynthetic process);GO:0016021(integral component of membrane);GO:0016757(transferase activity, transferring glycosyl groups);GO:0016758(transferase activity, transferring hexosy…	NA	NA
circRNA1799	Chr10	18764738	18765218	+	1	circRNA	Potri.010G192900.2	Potri.010G192900	mRNA	coronatine-insensitive protein 1 [Populus trichocarpa]	GO:0004842(ubiquitin-protein transferase activity);GO:0005515(protein binding);GO:0005634(nucleus);GO:0006511(ubiquitin-dependent protein catabolic process);GO:0006952(defense response);GO:0009611(response to wounding);GO:0009625(response to insect);GO:0009641(shade avoidance);GO:0009753(response to jasmonic acid);GO:0009861(jasmonic acid and ethylene-dependent systemic resistance);GO:0009867(jas…	04075(Plant hormone signal transduction)	NA
circRNA18	Chr11	11045850	11051335	-	8	circRNA	Potri.011G091200.6	Potri.011G091200	mRNA	hypothetical protein [Populus tomentosa]	GO:0000325(plant-type vacuole);GO:0005516(calmodulin binding);GO:0005524(ATP binding);GO:0005773(vacuole);GO:0005774(vacuolar membrane);GO:0008559(xenobiotic transmembrane transporting ATPase activity);GO:0016021(integral component of membrane);GO:0042626(ATPase activity, coupled to transmembrane movement of substances);GO:0055085(transmembrane transport);GO:1902417((+)-abscisic acid D-glucopyran…	02010(ABC transporters)	NA
circRNA180	Chr03	3326160	3513258	-	1	intergenic	intergenic_circRNA	intergenic_circRNA	mRNA	NA	NA	NA	NA
circRNA1800	Chr08	6389789	6391386	-	2	circRNA	Potri.008G101300.1	Potri.008G101300	mRNA	E3 ubiquitin-protein ligase UPL6 isoform X1 [Populus trichocarpa]	GO:0004842(ubiquitin-protein transferase activity);GO:0005634(nucleus);GO:0005737(cytoplasm)	04120(Ubiquitin mediated proteolysis)	EC:2.3.2.26
circRNA1801	Chr08	9398398	9400024	+	2	circRNA	Potri.008G140700.1	Potri.008G140700	mRNA	SOS1-like protein [Populus alba x Populus glandulosa]	GO:0000302(response to reactive oxygen species);GO:0005515(protein binding);GO:0005886(plasma membrane);GO:0006814(sodium ion transport);GO:0006979(response to oxidative stress);GO:0009651(response to salt stress);GO:0009941(chloroplast envelope);GO:0015385(sodium:proton antiporter activity);GO:0015386(potassium:proton antiporter activity);GO:0016021(integral component of membrane);GO:0042542(res…	NA	NA
circRNA1802	Chr09	8198177	8202160	+	10	circRNA	Potri.009G088900.2	Potri.009G088900	mRNA	vacuolar-sorting receptor 3 [Populus trichocarpa]	GO:0000139(Golgi membrane);GO:0005509(calcium ion binding);GO:0005768(endosome);GO:0005773(vacuole);GO:0005794(Golgi apparatus);GO:0005802(trans-Golgi network);GO:0005887(integral component of plasma membrane);GO:0006623(protein targeting to vacuole);GO:0016021(integral component of membrane);GO:0017119(Golgi transport complex);GO:0030665(clathrin-coated vesicle membrane);GO:0031902(late endosome…	00941(Flavonoid biosynthesis)	EC:5.5.1.6
circRNA1803	Chr09	10043965	10045716	+	4	circRNA	Potri.009G119800.1	Potri.009G119800	mRNA	PREDICTED: chaperone protein dnaJ 10 [Populus euphratica]	GO:0005737(cytoplasm);GO:0005829(cytosol);GO:0006457(protein folding)	04141(Protein processing in endoplasmic reticulum)	NA
circRNA1804	Chr04	14213883	14215810	+	4	circRNA	Potri.004G129000.1	Potri.004G129000	mRNA	probable serine/threonine-protein kinase PIX7 isoform X2 [Populus trichocarpa]	GO:0005524(ATP binding);GO:0005886(plasma membrane);GO:0006952(defense response);GO:0016301(kinase activity)	NA	NA
circRNA1805	Chr04	22867649	22868192	-	3	circRNA	Potri.004G222500.1	Potri.004G222500	mRNA	ribosome biogenesis protein BOP1 homolog isoform X2 [Populus trichocarpa]	GO:0000463(maturation of LSU-rRNA from tricistronic rRNA transcript (SSU-rRNA, 5.8S rRNA, LSU-rRNA));GO:0030687(preribosome, large subunit precursor);GO:0043021(ribonucleoprotein complex binding);GO:0070545(PeBoW complex)	NA	NA
circRNA1806	Chr04	22889833	22890259	+	2	circRNA	Potri.004G222900.8	Potri.004G222900	mRNA	PREDICTED: ATP-dependent RNA helicase Dhx29 isoform X1 [Populus euphratica]	GO:0004004(ATP-dependent RNA helicase activity);GO:0005634(nucleus);GO:0005739(mitochondrion);GO:0006396(RNA processing)	NA	NA
circRNA1807	Chr04	24189316	24189793	-	2	circRNA	Potri.004G236500.1	Potri.004G236500	mRNA	ABC transporter G family member 14 [Populus trichocarpa]	GO:0005886(plasma membrane);GO:0016021(integral component of membrane);GO:0042626(ATPase activity, coupled to transmembrane movement of substances)	02010(ABC transporters)	NA
circRNA1808	Chr06	2154484	2155021	+	2	circRNA	Potri.006G031900.1	Potri.006G031900	mRNA	hypothetical protein POPTR_006G031900 [Populus trichocarpa]	GO:0003677(DNA binding);GO:0003700(DNA binding transcription factor activity);GO:0003746(translation elongation factor activity);GO:0005515(protein binding);GO:0005634(nucleus);GO:0005829(cytosol);GO:0006333(chromatin assembly or disassembly);GO:0006342(chromatin silencing);GO:0006351(transcription, DNA-templated);GO:0006352(DNA-templated transcription, initiation);GO:0006357(regulation of transc…	NA	NA
circRNA1809	Chr06	7148808	7150757	+	6	circRNA	Potri.006G093800.1	Potri.006G093800	mRNA	PREDICTED: phosphatidylinositol:ceramide inositolphosphotransferase 1-like [Populus euphratica]	GO:0005802(trans-Golgi network);GO:0005886(plasma membrane);GO:0016021(integral component of membrane);GO:0030148(sphingolipid biosynthetic process);GO:0045140(inositol phosphoceramide synthase activity)	00600(Sphingolipid metabolism)	EC:2.7.8.27
circRNA181	Chr03	5396152	5430526	-	1	intergenic	intergenic_circRNA	intergenic_circRNA	mRNA	NA	NA	NA	NA
circRNA1810	Chr06	19815506	19817750	-	5	circRNA	Potri.006G184500.2	Potri.006G184500	mRNA	PREDICTED: leucine aminopeptidase 1 [Populus euphratica]	GO:0004177(aminopeptidase activity);GO:0005737(cytoplasm);GO:0005773(vacuole);GO:0005829(cytosol);GO:0006508(proteolysis);GO:0008235(metalloexopeptidase activity);GO:0009507(chloroplast);GO:0009570(chloroplast stroma);GO:0016805(dipeptidase activity);GO:0030145(manganese ion binding);GO:0046686(response to cadmium ion)	00480(Glutathione metabolism)	EC:3.4.11.1
circRNA1811	Chr06	25259234	25261401	+	3	circRNA	Potri.006G244900.4	Potri.006G244900	mRNA	uncharacterized protein LOC7495730 isoform X1 [Populus trichocarpa]	NA	NA	NA
circRNA1812	Chr07	750027	757421	-	10	circRNA	Potri.007G009600.2	Potri.007G009600	mRNA	hypothetical protein POPTR_007G009600 [Populus trichocarpa]	GO:0009011(starch synthase activity);GO:0009507(chloroplast)	00500(Starch and sucrose metabolism)	EC:2.4.1.21
circRNA1813	Chr01	6152081	6152364	-	1	circRNA	Potri.001G077600.2	Potri.001G077600	mRNA	PREDICTED: uncharacterized protein LOC105127202 [Populus euphratica]	NA	NA	NA
circRNA1814	Chr01	7221212	7224269	+	10	circRNA	Potri.001G091900.2	Potri.001G091900	mRNA	PREDICTED: long chain acyl-CoA synthetase 4-like isoform X1 [Populus euphratica]	GO:0004467(long-chain fatty acid-CoA ligase activity);GO:0005524(ATP binding);GO:0005634(nucleus);GO:0005794(Golgi apparatus);GO:0005829(cytosol);GO:0005886(plasma membrane);GO:0006631(fatty acid metabolic process);GO:0006633(fatty acid biosynthetic process);GO:0102391(decanoate-CoA ligase activity)	00061(Fatty acid biosynthesis);00071(Fatty acid degradation);04146(Peroxisome)	EC:6.2.1.3
circRNA1815	Chr01	8074841	8075178	-	1	circRNA	Potri.001G101300.1	Potri.001G101300	mRNA	PREDICTED: DNA repair helicase XPB1-like isoform X2 [Populus euphratica]	GO:0003677(DNA binding);GO:0004003(ATP-dependent DNA helicase activity);GO:0005524(ATP binding);GO:0005634(nucleus);GO:0005737(cytoplasm);GO:0006289(nucleotide-excision repair);GO:0006355(regulation of transcription, DNA-templated);GO:0006367(transcription initiation from RNA polymerase II promoter);GO:0008026(ATP-dependent helicase activity);GO:0009411(response to UV);GO:0009636(response to toxi…	03022(Basal transcription factors);03420(Nucleotide excision repair)	EC:3.6.4.12
circRNA1816	Chr01	13388867	13389570	+	2	circRNA	Potri.001G160700.3	Potri.001G160700	mRNA	protein SUPPRESSOR OF FRI 4 isoform X2 [Populus trichocarpa]	GO:0003677(DNA binding);GO:0003700(DNA binding transcription factor activity);GO:0005515(protein binding);GO:0005634(nucleus);GO:0006355(regulation of transcription, DNA-templated);GO:0009908(flower development);GO:0009910(negative regulation of flower development);GO:0030154(cell differentiation);GO:0042803(protein homodimerization activity);GO:0046872(metal ion binding);GO:0046982(protein heter…	NA	NA
circRNA1817	Chr01	15312937	15315080	-	6	circRNA	Potri.001G178000.1	Potri.001G178000	mRNA	N-terminal acetyltransferase A complex auxiliary subunit NAA15 [Populus trichocarpa]	GO:0004596(peptide alpha-N-acetyltransferase activity);GO:0005737(cytoplasm);GO:0017196(N-terminal peptidyl-methionine acetylation)	NA	NA
circRNA1818	Chr01	26376709	26377861	+	4	circRNA	Potri.001G254000.1	Potri.001G254000	mRNA	uncharacterized protein LOC7467984 [Populus trichocarpa]	GO:0005777(peroxisome);GO:0005886(plasma membrane);GO:0009507(chloroplast);GO:0016798(hydrolase activity, acting on glycosyl bonds)	00240(Pyrimidine metabolism)	EC:4.2.1.70
circRNA1819	Chr01	30713468	30714191	+	3	circRNA	Potri.001G304000.2	Potri.001G304000	mRNA	polyadenylate-binding protein 8 [Populus trichocarpa]	GO:0003723(RNA binding);GO:0003729(mRNA binding);GO:0003743(translation initiation factor activity);GO:0005515(protein binding);GO:0005634(nucleus);GO:0005737(cytoplasm);GO:0005829(cytosol);GO:0006417(regulation of translation);GO:0016032(viral process);GO:0046686(response to cadmium ion)	03013(RNA transport);03015(mRNA surveillance pathway);03018(RNA degradation)	NA
circRNA182	Chr03	8851841	8869875	+	1	intergenic	intergenic_circRNA	intergenic_circRNA	mRNA	NA	NA	NA	NA
circRNA1820	Chr01	44842643	44842918	+	1	circRNA	Potri.001G423300.1	Potri.001G423300	mRNA	DEAD-box ATP-dependent RNA helicase 32 [Populus trichocarpa]	GO:0004004(ATP-dependent RNA helicase activity);GO:0010501(RNA secondary structure unwinding)	NA	NA
circRNA1821	Chr02	1708912	1711007	-	8	circRNA	Potri.002G026600.2	Potri.002G026600	mRNA	protein RCC2 homolog [Populus trichocarpa]	GO:0005634(nucleus);GO:0008536(Ran GTPase binding)	04120(Ubiquitin mediated proteolysis)	EC:2.3.2.26
circRNA1822	Chr02	8221712	8222537	-	2	circRNA	Potri.002G111000.1	Potri.002G111000	mRNA	PREDICTED: BEACH domain-containing protein lvsC isoform X1 [Populus euphratica]	GO:0005543(phospholipid binding);GO:0012505(endomembrane system);GO:0019898(extrinsic component of membrane)	NA	NA
circRNA1823	Chr02	22571528	22573770	+	6	circRNA	Potri.002G232800.2	Potri.002G232800	mRNA	hypothetical protein POPTR_002G232800 [Populus trichocarpa]	GO:0000785(chromatin);GO:0005634(nucleus);GO:0005737(cytoplasm);GO:0005886(plasma membrane);GO:0006355(regulation of transcription, DNA-templated);GO:0009909(regulation of flower development);GO:0010093(specification of floral organ identity);GO:0010314(phosphatidylinositol-5-phosphate binding);GO:0018024(histone-lysine N-methyltransferase activity);GO:0035556(intracellular signal transduction);G…	NA	NA
circRNA1824	Chr02	24345225	24346221	-	5	circRNA	Potri.002G254300.4	Potri.002G254300	mRNA	PREDICTED: myosin-6-like [Populus euphratica]	GO:0046740(transport of virus in host, cell to cell)	NA	NA
circRNA1825	Chr05	25440015	25440372	+	3	circRNA	Potri.005G252600.10	Potri.005G252600	mRNA	PREDICTED: high mobility group B protein 3-like [Populus euphratica]	GO:0000785(chromatin);GO:0003677(DNA binding);GO:0003682(chromatin binding);GO:0003700(DNA binding transcription factor activity);GO:0005634(nucleus);GO:0005829(cytosol);GO:0006333(chromatin assembly or disassembly);GO:0030527(structural constituent of chromatin)	NA	NA
circRNA1826	Chr10	4049213	4049427	-	2	circRNA	Potri.010G029100.2	Potri.010G029100	mRNA	glutamine synthetase 2 [Populus tomentosa]	GO:0004356(glutamate-ammonia ligase activity)	00630(Glyoxylate and dicarboxylate metabolism);00910(Nitrogen metabolism);00250(Alanine, aspartate and glutamate metabolism);00220(Arginine biosynthesis)	EC:6.3.1.2
circRNA1827	Chr12	11980693	11980841	+	1	circRNA	Potri.012G093000.2	Potri.012G093000	mRNA	PREDICTED: formin-like protein 5 [Populus euphratica]	GO:0005681(spliceosomal complex);GO:0045292(mRNA cis splicing, via spliceosome)	03040(Spliceosome)	NA
circRNA1828	Chr08	16454209	16454960	+	2	circRNA	Potri.008G211100.2	Potri.008G211100	mRNA	PREDICTED: phospholipase D p1-like isoform X1 [Populus euphratica]	GO:0004630(phospholipase D activity);GO:0005737(cytoplasm);GO:0006654(phosphatidic acid biosynthetic process);GO:0008610(lipid biosynthetic process);GO:0016036(cellular response to phosphate starvation);GO:0016042(lipid catabolic process);GO:0031410(cytoplasmic vesicle);GO:0035091(phosphatidylinositol binding);GO:0048017(inositol lipid-mediated signaling);GO:0048364(root development);GO:0070290(N…	00564(Glycerophospholipid metabolism);00565(Ether lipid metabolism);04144(Endocytosis)	EC:3.1.4.4
circRNA1829	Chr01	9548288	9548430	+	1	circRNA	Potri.001G119000.4	Potri.001G119000	mRNA	bifunctional inhibitor/lipid-transfer protein/seed storage 2S albumin superfamily protein [Populus tomentosa]	NA	NA	NA
circRNA183	Chr03	9757749	9774501	-	1	intergenic	intergenic_circRNA	intergenic_circRNA	mRNA	NA	NA	NA	NA
circRNA1830	Chr05	23962660	23963142	+	2	circRNA	Potri.005G231000.3	Potri.005G231000	mRNA	ribosome biogenesis regulatory protein homolog isoform X1 [Populus trichocarpa]	GO:0000055(ribosomal large subunit export from nucleus);GO:0000447(endonucleolytic cleavage in ITS1 to separate SSU-rRNA from 5.8S rRNA and LSU-rRNA from tricistronic rRNA transcript (SSU-rRNA, 5.8S rRNA, LSU-rRNA));GO:0005730(nucleolus);GO:0030687(preribosome, large subunit precursor);GO:0042273(ribosomal large subunit biogenesis)	NA	NA
circRNA1831	Chr04	2963579	2963727	+	1	circRNA	Potri.004G039000.2	Potri.004G039000	mRNA	splicing factor 3B subunit 2 [Populus trichocarpa]	GO:0000398(mRNA splicing, via spliceosome);GO:0005684(U2-type spliceosomal complex);GO:0005686(U2 snRNP);GO:0005689(U12-type spliceosomal complex);GO:0071011(precatalytic spliceosome);GO:0071013(catalytic step 2 spliceosome)	03040(Spliceosome)	NA
circRNA1832	Chr03	17288001	17288195	+	1	circRNA	Potri.003G161900.2	Potri.003G161900	mRNA	uncharacterized protein LOC7496524 [Populus trichocarpa]	GO:0004801(sedoheptulose-7-phosphate:D-glyceraldehyde-3-phosphate glyceronetransferase activity);GO:0005739(mitochondrion);GO:0005829(cytosol);GO:0005975(carbohydrate metabolic process);GO:0006098(pentose-phosphate shunt);GO:0009507(chloroplast);GO:0009536(plastid);GO:0009570(chloroplast stroma);GO:0009809(lignin biosynthetic process);GO:0033587(shikimate biosynthetic process);GO:0046686(response…	00030(Pentose phosphate pathway)	EC:2.2.1.2
circRNA1833	Chr04	20873906	20874823	-	3	circRNA	Potri.004G195300.1	Potri.004G195300	mRNA	T-complex protein 1 subunit eta [Populus trichocarpa]	GO:0005524(ATP binding);GO:0005829(cytosol);GO:0044183(protein binding involved in protein folding);GO:0046686(response to cadmium ion)	NA	NA
circRNA1834	Chr15	13328781	13329241	-	2	circRNA	Potri.015G118300.1	Potri.015G118300	mRNA	vesicle-associated membrane protein 722 [Populus trichocarpa]	GO:0000149(SNARE binding);GO:0005484(SNAP receptor activity);GO:0006887(exocytosis);GO:0006906(vesicle fusion);GO:0031201(SNARE complex)	NA	NA
circRNA1835	Chr01	3613684	3659841	+	1	intergenic	intergenic_circRNA	intergenic_circRNA	mRNA	NA	NA	NA	NA
circRNA1836	Chr01	3929096	3935373	-	1	intergenic	intergenic_circRNA	intergenic_circRNA	mRNA	NA	NA	NA	NA
circRNA1837	Chr01	21569762	21622047	+	1	intergenic	intergenic_circRNA	intergenic_circRNA	mRNA	NA	NA	NA	NA
circRNA1838	Chr02	23567557	23582416	-	1	intergenic	intergenic_circRNA	intergenic_circRNA	mRNA	NA	NA	NA	NA
circRNA1839	Chr04	6213809	6237172	+	1	intergenic	intergenic_circRNA	intergenic_circRNA	mRNA	NA	NA	NA	NA
circRNA184	Chr03	9757749	9787193	-	1	intergenic	intergenic_circRNA	intergenic_circRNA	mRNA	NA	NA	NA	NA
circRNA1840	Chr04	8052061	8074084	+	1	intergenic	intergenic_circRNA	intergenic_circRNA	mRNA	NA	NA	NA	NA
circRNA1841	Chr04	19642724	19668438	-	1	intergenic	intergenic_circRNA	intergenic_circRNA	mRNA	NA	NA	NA	NA
circRNA1842	Chr05	125824	130901	+	1	intergenic	intergenic_circRNA	intergenic_circRNA	mRNA	NA	NA	NA	NA
circRNA1843	Chr05	2190734	2218909	+	1	intergenic	intergenic_circRNA	intergenic_circRNA	mRNA	NA	NA	NA	NA
circRNA1844	Chr05	2570754	2624573	-	1	intergenic	intergenic_circRNA	intergenic_circRNA	mRNA	NA	NA	NA	NA
circRNA1845	Chr05	2856028	2867276	+	1	intergenic	intergenic_circRNA	intergenic_circRNA	mRNA	NA	NA	NA	NA
circRNA1846	Chr05	3090704	3106297	+	1	intergenic	intergenic_circRNA	intergenic_circRNA	mRNA	NA	NA	NA	NA
circRNA1847	Chr05	3507869	3525564	-	1	intergenic	intergenic_circRNA	intergenic_circRNA	mRNA	NA	NA	NA	NA
circRNA1848	Chr05	4337967	4428347	-	1	intergenic	intergenic_circRNA	intergenic_circRNA	mRNA	NA	NA	NA	NA
circRNA1849	Chr05	23904534	23923012	-	1	intergenic	intergenic_circRNA	intergenic_circRNA	mRNA	NA	NA	NA	NA
circRNA185	Chr03	9758629	9788128	-	1	intergenic	intergenic_circRNA	intergenic_circRNA	mRNA	NA	NA	NA	NA
circRNA1850	Chr06	9998609	10009547	+	1	intergenic	intergenic_circRNA	intergenic_circRNA	mRNA	NA	NA	NA	NA
circRNA1851	Chr07	12677925	12684249	-	1	intergenic	intergenic_circRNA	intergenic_circRNA	mRNA	NA	NA	NA	NA
circRNA1852	Chr07	12714699	12725805	-	1	intergenic	intergenic_circRNA	intergenic_circRNA	mRNA	NA	NA	NA	NA
circRNA1853	Chr08	9580902	9642107	+	1	intergenic	intergenic_circRNA	intergenic_circRNA	mRNA	NA	NA	NA	NA
circRNA1854	Chr09	9332587	9335513	-	1	intergenic	intergenic_circRNA	intergenic_circRNA	mRNA	NA	NA	NA	NA
circRNA1855	Chr10	8840901	8887237	-	1	intergenic	intergenic_circRNA	intergenic_circRNA	mRNA	NA	NA	NA	NA
circRNA1856	Chr10	12828128	12839141	-	1	intergenic	intergenic_circRNA	intergenic_circRNA	mRNA	NA	NA	NA	NA
circRNA1857	Chr10	16889288	16941773	-	1	intergenic	intergenic_circRNA	intergenic_circRNA	mRNA	NA	NA	NA	NA
circRNA1858	Chr11	16054552	16062115	+	1	intergenic	intergenic_circRNA	intergenic_circRNA	mRNA	NA	NA	NA	NA
circRNA1859	Chr13	10692889	10711044	+	1	intergenic	intergenic_circRNA	intergenic_circRNA	mRNA	NA	NA	NA	NA
circRNA186	Chr03	10757435	10757576	-	1	intergenic	intergenic_circRNA	intergenic_circRNA	mRNA	NA	NA	NA	NA
circRNA1860	Chr13	16136624	16167413	+	1	intergenic	intergenic_circRNA	intergenic_circRNA	mRNA	NA	NA	NA	NA
circRNA1861	Chr14	1776605	1783786	-	1	intergenic	intergenic_circRNA	intergenic_circRNA	mRNA	NA	NA	NA	NA
circRNA1862	Chr14	2633423	2638566	-	1	intergenic	intergenic_circRNA	intergenic_circRNA	mRNA	NA	NA	NA	NA
circRNA1863	Chr14	3788582	3890874	+	1	intergenic	intergenic_circRNA	intergenic_circRNA	mRNA	NA	NA	NA	NA
circRNA1864	Chr15	1173447	1204349	-	1	intergenic	intergenic_circRNA	intergenic_circRNA	mRNA	NA	NA	NA	NA
circRNA1865	Chr15	1173634	1223749	-	1	intergenic	intergenic_circRNA	intergenic_circRNA	mRNA	NA	NA	NA	NA
circRNA1866	Chr15	13704565	13749585	-	1	intergenic	intergenic_circRNA	intergenic_circRNA	mRNA	NA	NA	NA	NA
circRNA1867	Chr16	570469	597992	-	1	intergenic	intergenic_circRNA	intergenic_circRNA	mRNA	NA	NA	NA	NA
circRNA1868	Chr16	10964585	11079863	+	1	intergenic	intergenic_circRNA	intergenic_circRNA	mRNA	NA	NA	NA	NA
circRNA1869	Chr17	9578785	9591032	+	1	intergenic	intergenic_circRNA	intergenic_circRNA	mRNA	NA	NA	NA	NA
circRNA187	Chr03	14265425	14280419	-	1	intergenic	intergenic_circRNA	intergenic_circRNA	mRNA	NA	NA	NA	NA
circRNA1870	Chr17	11781206	11792583	+	1	intergenic	intergenic_circRNA	intergenic_circRNA	mRNA	NA	NA	NA	NA
circRNA1871	Chr17	12512446	12530775	-	1	intergenic	intergenic_circRNA	intergenic_circRNA	mRNA	NA	NA	NA	NA
circRNA1872	Chr17	14237985	14252082	+	1	intergenic	intergenic_circRNA	intergenic_circRNA	mRNA	NA	NA	NA	NA
circRNA1873	Chr19	10283023	10372008	+	1	intergenic	intergenic_circRNA	intergenic_circRNA	mRNA	NA	NA	NA	NA
circRNA1874	Chr19	10283939	10372896	+	1	intergenic	intergenic_circRNA	intergenic_circRNA	mRNA	NA	NA	NA	NA
circRNA1875	Chr19	11354750	11359634	-	1	intergenic	intergenic_circRNA	intergenic_circRNA	mRNA	NA	NA	NA	NA
circRNA1876	Chr19	12957347	12962933	+	1	intergenic	intergenic_circRNA	intergenic_circRNA	mRNA	NA	NA	NA	NA
circRNA1877	scaffold_20	347512	459860	+	1	intergenic	intergenic_circRNA	intergenic_circRNA	mRNA	NA	NA	NA	NA
circRNA1878	scaffold_20	412496	584648	+	1	intergenic	intergenic_circRNA	intergenic_circRNA	mRNA	NA	NA	NA	NA
circRNA1879	scaffold_20	471219	500647	+	1	intergenic	intergenic_circRNA	intergenic_circRNA	mRNA	NA	NA	NA	NA
circRNA188	Chr03	16023071	16030123	+	1	intergenic	intergenic_circRNA	intergenic_circRNA	mRNA	NA	NA	NA	NA
circRNA1880	scaffold_232	42365	55156	+	1	intergenic	intergenic_circRNA	intergenic_circRNA	mRNA	NA	NA	NA	NA
circRNA1881	scaffold_30	344077	415973	+	1	intergenic	intergenic_circRNA	intergenic_circRNA	mRNA	NA	NA	NA	NA
circRNA1882	scaffold_61	101902	114135	+	1	intergenic	intergenic_circRNA	intergenic_circRNA	mRNA	NA	NA	NA	NA
circRNA1883	scaffold_87	40501	51783	-	1	intergenic	intergenic_circRNA	intergenic_circRNA	mRNA	NA	NA	NA	NA
circRNA1884	Chr06	5067360	5067823	-	1	circRNA	Potri.006G067700.2	Potri.006G067700	mRNA	PREDICTED: methyl-CpG-binding domain-containing protein 11-like [Populus euphratica]	GO:0003677(DNA binding);GO:0005634(nucleus);GO:0006351(transcription, DNA-templated);GO:0006355(regulation of transcription, DNA-templated);GO:0008327(methyl-CpG binding)	NA	NA
circRNA1885	Chr11	18230545	18230992	+	2	circRNA	Potri.011G165900.1	Potri.011G165900	mRNA	subtilisin-like protease SBT5.4 [Populus trichocarpa]	GO:0004252(serine-type endopeptidase activity);GO:0005618(cell wall)	NA	NA
circRNA1886	Chr06	23187882	23188629	+	2	circRNA	Potri.006G219500.4	Potri.006G219500	mRNA	guanine nucleotide-binding protein alpha-1 subunit [Populus trichocarpa]	GO:0005095(GTPase inhibitor activity);GO:0016247(channel regulator activity)	NA	NA
circRNA1887	Chr03	12996812	12996952	-	1	circRNA	Potri.003G105700.1	Potri.003G105700	mRNA	pentatricopeptide repeat-containing protein At4g19440, chloroplastic [Populus trichocarpa]	NA	NA	NA
circRNA1888	Chr04	3379112	3379278	-	1	circRNA	Potri.004G044500.2	Potri.004G044500	mRNA	PREDICTED: eukaryotic translation initiation factor 3 subunit D-like [Populus euphratica]	GO:0003743(translation initiation factor activity);GO:0005852(eukaryotic translation initiation factor 3 complex)	03013(RNA transport)	NA
circRNA1889	Chr11	15161627	15161859	-	2	circRNA	Potri.011G126800.6	Potri.011G126800	mRNA	LIGHT-HARVESTING CHLOROPHYLL BINDING protein 3 [Populus tomentosa]	GO:0003774(motor activity);GO:0005737(cytoplasm);GO:0005886(plasma membrane);GO:0016459(myosin complex);GO:0030048(actin filament-based movement)	NA	NA
circRNA189	Chr03	17980048	18005576	+	1	intergenic	intergenic_circRNA	intergenic_circRNA	mRNA	NA	NA	NA	NA
circRNA1890	Chr02	13250268	13250490	-	1	circRNA	Potri.002G173700.1	Potri.002G173700	mRNA	hypothetical protein POPTR_002G173700 [Populus trichocarpa]	GO:0003674(molecular_function);GO:0005634(nucleus);GO:0008150(biological_process)	00350(Tyrosine metabolism);00360(Phenylalanine metabolism);00130(Ubiquinone and other terpenoid-quinone biosynthesis)	EC:1.13.11.27
circRNA1891	Chr19	15644169	15644332	+	1	circRNA	Potri.019G130700.1	Potri.019G130700	mRNA	trans-cinnamate 4-hydroxylase [Populus tremuloides]	GO:0009808(lignin metabolic process);GO:0016020(membrane);GO:0016710(trans-cinnamate 4-monooxygenase activity);GO:0044550(secondary metabolite biosynthetic process)	00360(Phenylalanine metabolism);00130(Ubiquinone and other terpenoid-quinone biosynthesis);00940(Phenylpropanoid biosynthesis);00945(Stilbenoid, diarylheptanoid and gingerol biosynthesis);00941(Flavonoid biosynthesis)	EC:1.14.13.11
circRNA1892	Chr05	3958178	3958727	+	1	circRNA	Potri.005G056100.1	Potri.005G056100	mRNA	flowering locus K homology domain isoform X1 [Populus trichocarpa]	GO:0003676(nucleic acid binding);GO:0003723(RNA binding);GO:0005515(protein binding);GO:0005634(nucleus);GO:0005737(cytoplasm);GO:0006351(transcription, DNA-templated);GO:0006355(regulation of transcription, DNA-templated);GO:0009911(positive regulation of flower development)	NA	NA
circRNA1893	Chr05	4280157	4280943	+	2	circRNA	Potri.005G061000.3	Potri.005G061000	mRNA	U3 snoRNP-associated protein-like EMB2271 [Populus trichocarpa]	GO:0006364(rRNA processing);GO:0030515(snoRNA binding);GO:0032040(small-subunit processome)	NA	NA
circRNA1894	Chr05	8353571	8354442	+	2	circRNA	Potri.005G108700.1	Potri.005G108700	mRNA	aspartyl protease family protein 1 isoform X1 [Populus trichocarpa]	GO:0004190(aspartic-type endopeptidase activity);GO:0006508(proteolysis);GO:0030163(protein catabolic process)	NA	NA
circRNA1895	Chr05	15606220	15608020	+	5	circRNA	Potri.005G156600.1	Potri.005G156600	mRNA	PREDICTED: beta carbonic anhydrase 5, chloroplastic-like isoform X2 [Populus euphratica]	GO:0004089(carbonate dehydratase activity);GO:0008270(zinc ion binding);GO:0009507(chloroplast);GO:0015976(carbon utilization)	00910(Nitrogen metabolism)	EC:4.2.1.1
circRNA1896	Chr05	21954614	21955760	-	6	circRNA	Potri.005G204800.2	Potri.005G204800	mRNA	persulfide dioxygenase ETHE1 homolog, mitochondrial [Populus trichocarpa]	GO:0004416(hydroxyacylglutathione hydrolase activity);GO:0005739(mitochondrion);GO:0009651(response to salt stress);GO:0009793(embryo development ending in seed dormancy);GO:0009960(endosperm development);GO:0016788(hydrolase activity, acting on ester bonds);GO:0019243(methylglyoxal catabolic process to D-lactate via S-lactoyl-glutathione);GO:0046872(metal ion binding);GO:0047951(glutathione thio…	00920(Sulfur metabolism)	EC:1.13.11.18
circRNA1897	Chr05	23962659	23963142	+	2	circRNA	Potri.005G231000.2	Potri.005G231000	mRNA	ribosome biogenesis regulatory protein homolog isoform X1 [Populus trichocarpa]	GO:0000055(ribosomal large subunit export from nucleus);GO:0000447(endonucleolytic cleavage in ITS1 to separate SSU-rRNA from 5.8S rRNA and LSU-rRNA from tricistronic rRNA transcript (SSU-rRNA, 5.8S rRNA, LSU-rRNA));GO:0005730(nucleolus);GO:0030687(preribosome, large subunit precursor);GO:0042273(ribosomal large subunit biogenesis)	NA	NA
circRNA1898	Chr03	13329210	13330243	+	2	circRNA	Potri.003G109700.2	Potri.003G109700	mRNA	PREDICTED: potassium transporter 10-like isoform X1 [Populus euphratica]	GO:0015079(potassium ion transmembrane transporter activity);GO:0016020(membrane)	NA	NA
circRNA1899	Chr03	14440530	14440694	+	1	circRNA	Potri.003G122300.3	Potri.003G122300	mRNA	PREDICTED: uncharacterized protein LOC105132163 [Populus euphratica]	GO:0005634(nucleus);GO:0005737(cytoplasm);GO:0005829(cytosol);GO:0016192(vesicle-mediated transport)	NA	NA
circRNA19	Chr11	11235734	11236782	-	2	circRNA	Potri.011G092700.1	Potri.011G092700	mRNA	PREDICTED: DNA topoisomerase 1-like [Populus euphratica]	GO:0003917(DNA topoisomerase type I activity);GO:0005730(nucleolus);GO:0006260(DNA replication);GO:0006265(DNA topological change);GO:0006338(chromatin remodeling);GO:0007059(chromosome segregation);GO:0031298(replication fork protection complex)	NA	NA
circRNA190	Chr03	17995814	18017830	+	1	intergenic	intergenic_circRNA	intergenic_circRNA	mRNA	NA	NA	NA	NA
circRNA1900	Chr03	14500292	14500699	-	2	circRNA	Potri.003G123200.1	Potri.003G123200	mRNA	replication factor C subunit 2 [Populus trichocarpa]	GO:0003689(DNA clamp loader activity);GO:0005663(DNA replication factor C complex);GO:0006261(DNA-dependent DNA replication)	03030(DNA replication);03420(Nucleotide excision repair);03430(Mismatch repair)	NA
circRNA1901	Chr03	15782061	15783902	+	5	circRNA	Potri.003G140500.7	Potri.003G140500	mRNA	uncharacterized protein LOC7465323 isoform X1 [Populus trichocarpa]	GO:0004550(nucleoside diphosphate kinase activity);GO:0005634(nucleus);GO:0009507(chloroplast)	00230(Purine metabolism);00240(Pyrimidine metabolism);04016(MAPK signaling pathway - plant)	EC:2.7.4.6
circRNA1902	Chr11	14122130	14122487	-	2	circRNA	Potri.011G116300.5	Potri.011G116300	mRNA	hypothetical protein POPTR_011G116300 [Populus trichocarpa]	GO:0005737(cytoplasm)	NA	NA
circRNA1903	Chr11	16029962	16033614	-	4	circRNA	Potri.011G136900.1	Potri.011G136900	mRNA	DNA polymerase I A, chloroplastic/mitochondrial isoform X1 [Populus trichocarpa]	GO:0003887(DNA-directed DNA polymerase activity);GO:0005737(cytoplasm);GO:0006261(DNA-dependent DNA replication);GO:0008409(5'-3' exonuclease activity)	00230(Purine metabolism);00240(Pyrimidine metabolism);03030(DNA replication);03410(Base excision repair);03420(Nucleotide excision repair);03440(Homologous recombination)	EC:2.7.7.7
circRNA1904	Chr14	10021803	10022773	+	3	circRNA	Potri.014G131600.1	Potri.014G131600	mRNA	hypothetical protein POPTR_014G131600 [Populus trichocarpa]	GO:0000033(alpha-1,3-mannosyltransferase activity);GO:0003824(catalytic activity);GO:0005739(mitochondrion);GO:0005783(endoplasmic reticulum);GO:0005789(endoplasmic reticulum membrane);GO:0006486(protein glycosylation);GO:0009507(chloroplast);GO:0016021(integral component of membrane);GO:0016758(transferase activity, transferring hexosyl groups);GO:0052917(dol-P-Man:Man(7)GlcNAc(2)-PP-Dol alpha-1…	00510(N-Glycan biosynthesis)	EC:2.4.1.258
circRNA1905	Chr14	11452005	11453137	+	3	circRNA	Potri.014G149600.1	Potri.014G149600	mRNA	importin beta-like SAD2 [Populus trichocarpa]	GO:0005635(nuclear envelope);GO:0005829(cytosol);GO:0006606(protein import into nucleus);GO:0007165(signal transduction)	NA	NA
circRNA1906	Chr14	11453657	11455632	+	3	circRNA	Potri.014G149600.1	Potri.014G149600	mRNA	importin beta-like SAD2 [Populus trichocarpa]	GO:0005635(nuclear envelope);GO:0005829(cytosol);GO:0006606(protein import into nucleus);GO:0007165(signal transduction)	NA	NA
circRNA1907	Chr12	12708442	12710198	+	4	circRNA	Potri.012G102500.1	Potri.012G102500	mRNA	PREDICTED: protein DEK-like [Populus euphratica]	GO:0005737(cytoplasm)	NA	NA
circRNA1908	Chr12	15201609	15203282	+	5	circRNA	Potri.012G136100.1	Potri.012G136100	mRNA	hypothetical protein POPTR_012G136100 [Populus trichocarpa]	GO:0005515(protein binding);GO:0005634(nucleus);GO:0006351(transcription, DNA-templated);GO:0006355(regulation of transcription, DNA-templated);GO:0009793(embryo development ending in seed dormancy);GO:0010044(response to aluminum ion);GO:0030154(cell differentiation);GO:0047484(regulation of response to osmotic stress);GO:0048467(gynoecium development);GO:0048481(plant ovule development);GO:1901…	00630(Glyoxylate and dicarboxylate metabolism);04146(Peroxisome)	EC:1.1.3.15
circRNA1909	Chr13	2123205	2125923	-	10	circRNA	Potri.013G032100.1	Potri.013G032100	mRNA	protein HASTY 1 [Populus trichocarpa]	GO:0003723(RNA binding);GO:0005049(nuclear export signal receptor activity);GO:0005515(protein binding);GO:0005634(nucleus);GO:0005635(nuclear envelope);GO:0005737(cytoplasm);GO:0009910(negative regulation of flower development);GO:0009944(polarity specification of adaxial/abaxial axis);GO:0009965(leaf morphogenesis);GO:0042565(RNA nuclear export complex);GO:0046825(regulation of protein export f…	03013(RNA transport)	NA
circRNA191	Chr03	17997249	18022212	+	1	intergenic	intergenic_circRNA	intergenic_circRNA	mRNA	NA	NA	NA	NA
circRNA1910	Chr13	4121194	4123062	+	2	circRNA	Potri.013G055300.2	Potri.013G055300	mRNA	uncharacterized protein LOC7489655 isoform X1 [Populus trichocarpa]	GO:0005509(calcium ion binding);GO:0005544(calcium-dependent phospholipid binding);GO:0005886(plasma membrane)	04120(Ubiquitin mediated proteolysis)	EC:2.3.2.26
circRNA1911	Chr13	4742694	4744912	-	5	circRNA	Potri.013G062500.9	Potri.013G062500	mRNA	PREDICTED: FH protein interacting protein FIP2-like isoform X1 [Populus euphratica]	GO:0005249(voltage-gated potassium channel activity);GO:0005515(protein binding);GO:0005576(extracellular region);GO:0005634(nucleus);GO:0006813(potassium ion transport);GO:0008076(voltage-gated potassium channel complex);GO:0016020(membrane);GO:0016567(protein ubiquitination);GO:0051260(protein homooligomerization)	NA	NA
circRNA1912	Chr13	10016967	10017735	+	3	circRNA	Potri.013G093400.1	Potri.013G093400	mRNA	PREDICTED: eukaryotic peptide chain release factor GTP-binding subunit ERF3A-like isoform X3 [Populus euphratica]	GO:0002184(cytoplasmic translational termination);GO:0003747(translation release factor activity);GO:0003924(GTPase activity);GO:0018444(translation release factor complex)	03015(mRNA surveillance pathway)	NA
circRNA1913	Chr16	255940	256507	-	3	circRNA	Potri.016G005400.1	Potri.016G005400	mRNA	sister chromatid cohesion protein PDS5 homolog A isoform X2 [Populus trichocarpa]	GO:0000785(chromatin);GO:0005634(nucleus);GO:0005739(mitochondrion);GO:0005829(cytosol);GO:0006281(DNA repair);GO:0007064(mitotic sister chromatid cohesion);GO:0009507(chloroplast);GO:0009556(microsporogenesis)	NA	NA
circRNA1914	Chr16	3701757	3702912	+	5	circRNA	Potri.016G056200.5	Potri.016G056200	mRNA	PREDICTED: villin-3-like isoform X2 [Populus euphratica]	GO:0003779(actin binding);GO:0005515(protein binding);GO:0005737(cytoplasm);GO:0005829(cytosol);GO:0005856(cytoskeleton);GO:0007010(cytoskeleton organization);GO:0051015(actin filament binding);GO:0051017(actin filament bundle assembly);GO:0051693(actin filament capping)	NA	NA
circRNA1915	Chr15	4555136	4556645	-	6	circRNA	Potri.015G045800.2	Potri.015G045800	mRNA	AMSH-like ubiquitin thioesterase 1 [Populus trichocarpa]	GO:0005634(nucleus);GO:0005737(cytoplasm);GO:0006511(ubiquitin-dependent protein catabolic process);GO:0008237(metallopeptidase activity);GO:0046872(metal ion binding)	04144(Endocytosis)	EC:3.4.19.12
circRNA1916	Chr15	5375105	5375816	-	3	circRNA	Potri.015G050300.1	Potri.015G050300	mRNA	uncharacterized protein LOC7475619 isoform X1 [Populus trichocarpa]	GO:0004842(ubiquitin-protein transferase activity);GO:0005737(cytoplasm);GO:0009966(regulation of signal transduction)	NA	NA
circRNA1917	Chr15	10548711	10549149	-	2	circRNA	Potri.015G081000.1	Potri.015G081000	mRNA	short-chain dehydrogenase TIC 32, chloroplastic isoform X1 [Populus trichocarpa]	GO:0005634(nucleus);GO:0016491(oxidoreductase activity);GO:0055114(oxidation-reduction process)	NA	NA
circRNA1918	Chr15	11337966	11338686	+	4	circRNA	Potri.015G091400.5	Potri.015G091400	mRNA	unknown [Populus trichocarpa x Populus deltoides]	GO:0003677(DNA binding);GO:0004365(glyceraldehyde-3-phosphate dehydrogenase (NAD+) (phosphorylating) activity);GO:0005507(copper ion binding);GO:0005618(cell wall);GO:0005634(nucleus);GO:0005730(nucleolus);GO:0005737(cytoplasm);GO:0005739(mitochondrion);GO:0005777(peroxisome);GO:0005794(Golgi apparatus);GO:0005829(cytosol);GO:0005886(plasma membrane);GO:0006094(gluconeogenesis);GO:0006096(glycoly…	00010(Glycolysis / Gluconeogenesis);00710(Carbon fixation in photosynthetic organisms)	EC:1.2.1.12
circRNA1919	Chr19	2751741	2766587	-	41	circRNA	Potri.019G024200.1	Potri.019G024200	mRNA	protein ILITYHIA isoform X1 [Populus trichocarpa]	GO:0005737(cytoplasm);GO:0005844(polysome);GO:0006417(regulation of translation);GO:0016020(membrane);GO:0019887(protein kinase regulator activity);GO:0019901(protein kinase binding);GO:0033674(positive regulation of kinase activity);GO:0036003(positive regulation of transcription from RNA polymerase II promoter in response to stress);GO:0043022(ribosome binding);GO:0045859(regulation of protein …	NA	NA
circRNA192	Chr03	18657949	18670434	-	1	intergenic	intergenic_circRNA	intergenic_circRNA	mRNA	NA	NA	NA	NA
circRNA1920	Chr19	8800391	8802340	-	3	circRNA	Potri.019G056500.2	Potri.019G056500	mRNA	potassium transporter 2 isoform X1 [Populus trichocarpa]	GO:0005886(plasma membrane);GO:0015079(potassium ion transmembrane transporter activity)	NA	NA
circRNA1921	Chr18	1923796	1924449	+	3	circRNA	Potri.018G023900.3	Potri.018G023900	mRNA	WD-40 repeat family protein-6 [Populus tomentosa]	GO:0005515(protein binding);GO:0005634(nucleus);GO:0005829(cytosol);GO:0006351(transcription, DNA-templated);GO:0006355(regulation of transcription, DNA-templated);GO:0010072(primary shoot apical meristem specification)	NA	NA
circRNA1922	Chr18	8938714	8941095	+	4	circRNA	Potri.018G070400.1	Potri.018G070400	mRNA	nudix hydrolase 19, chloroplastic [Populus trichocarpa]	GO:0000210(NAD+ diphosphatase activity);GO:0005829(cytosol);GO:0009507(chloroplast);GO:0016787(hydrolase activity);GO:0035529(NADH pyrophosphatase activity);GO:0046872(metal ion binding)	00760(Nicotinate and nicotinamide metabolism);04146(Peroxisome)	EC:3.6.1.22
circRNA1923	Chr18	14943475	14944063	+	2	circRNA	Potri.018G127300.1	Potri.018G127300	mRNA	receptor-like serine/threonine-protein kinase At3g01300 [Populus trichocarpa]	GO:0005524(ATP binding);GO:0005886(plasma membrane);GO:0016021(integral component of membrane);GO:0016301(kinase activity);GO:0016310(phosphorylation)	NA	NA
circRNA1924	Chr10	3895909	3896329	+	2	circRNA	Potri.010G028200.1	Potri.010G028200	mRNA	SAC3 family protein B [Populus trichocarpa]	GO:0003674(molecular_function);GO:0005634(nucleus);GO:0034399(nuclear periphery);GO:0044030(regulation of DNA methylation);GO:0060968(regulation of gene silencing);GO:0090065(regulation of production of siRNA involved in RNA interference)	NA	NA
circRNA1925	Chr10	4855004	4856524	+	5	circRNA	Potri.010G031900.1	Potri.010G031900	mRNA	NEDD8-activating enzyme E1 catalytic subunit [Populus trichocarpa]	GO:0005634(nucleus);GO:0005829(cytosol);GO:0019781(NEDD8 activating enzyme activity);GO:0045116(protein neddylation)	04120(Ubiquitin mediated proteolysis)	EC:6.2.1.45
circRNA1926	Chr10	20227747	20228396	+	2	circRNA	Potri.010G215000.1	Potri.010G215000	mRNA	ecotropic viral integration site 5 protein homolog [Populus trichocarpa]	GO:0005096(GTPase activator activity);GO:0005622(intracellular);GO:0006886(intracellular protein transport);GO:0012505(endomembrane system);GO:0017137(Rab GTPase binding);GO:0031338(regulation of vesicle fusion);GO:0090630(activation of GTPase activity)	NA	NA
circRNA1927	Chr08	2837700	2838119	+	2	circRNA	Potri.008G048100.1	Potri.008G048100	mRNA	uncharacterized protein LOC7469790 [Populus trichocarpa]	GO:0005739(mitochondrion);GO:0005829(cytosol);GO:0008150(biological_process)	NA	NA
circRNA1928	Chr08	5779231	5780250	+	3	circRNA	Potri.008G092400.1	Potri.008G092400	mRNA	hypothetical protein POPTR_008G092400 [Populus trichocarpa]	GO:0003674(molecular_function);GO:0005739(mitochondrion);GO:0010082(regulation of root meristem growth);GO:0032875(regulation of DNA endoreduplication);GO:0051302(regulation of cell division)	NA	NA
circRNA1929	Chr08	10148240	10149223	-	5	circRNA	Potri.008G150100.2	Potri.008G150100	mRNA	ARM REPEAT PROTEIN INTERACTING WITH ABF2 [Populus trichocarpa]	GO:0005634(nucleus);GO:0005737(cytoplasm)	NA	NA
circRNA193	Chr03	18659493	18671965	-	1	intergenic	intergenic_circRNA	intergenic_circRNA	mRNA	NA	NA	NA	NA
circRNA1930	Chr08	12730157	12730533	+	2	circRNA	Potri.008G185600.2	Potri.008G185600	mRNA	uncharacterized protein LOC7473208 [Populus trichocarpa]	GO:0008150(biological_process);GO:0009507(chloroplast);GO:0016021(integral component of membrane);GO:0016757(transferase activity, transferring glycosyl groups)	03013(RNA transport)	NA
circRNA1931	Chr08	12734153	12734509	+	2	circRNA	Potri.008G185600.2	Potri.008G185600	mRNA	uncharacterized protein LOC7473208 [Populus trichocarpa]	GO:0008150(biological_process);GO:0009507(chloroplast);GO:0016021(integral component of membrane);GO:0016757(transferase activity, transferring glycosyl groups)	03013(RNA transport)	NA
circRNA1932	Chr08	14099424	14100197	-	3	circRNA	Potri.008G200800.1	Potri.008G200800	mRNA	mitogen-activated protein kinase 15 isoform X2 [Populus trichocarpa]	GO:0005634(nucleus)	04016(MAPK signaling pathway - plant)	EC:2.7.11.24
circRNA1933	Chr09	1317628	1319138	-	2	circRNA	Potri.009G007200.2	Potri.009G007200	mRNA	lactoylglutathione lyase isoform X2 [Populus trichocarpa]	GO:0004462(lactoylglutathione lyase activity);GO:0005516(calmodulin binding);GO:0005829(cytosol);GO:0005975(carbohydrate metabolic process);GO:0009507(chloroplast);GO:0019243(methylglyoxal catabolic process to D-lactate via S-lactoyl-glutathione);GO:0046686(response to cadmium ion);GO:0046872(metal ion binding)	00620(Pyruvate metabolism)	EC:4.4.1.5
circRNA1934	Chr09	7334913	7336298	-	2	circRNA	Potri.009G075700.1	Potri.009G075700	mRNA	ubiquitin-activating enzyme E1 1 [Populus trichocarpa]	GO:0004839(ubiquitin activating enzyme activity);GO:0004842(ubiquitin-protein transferase activity);GO:0005634(nucleus);GO:0005829(cytosol);GO:0019941(modification-dependent protein catabolic process)	04120(Ubiquitin mediated proteolysis)	EC:6.2.1.45
circRNA1935	Chr09	7343126	7344514	-	2	circRNA	Potri.009G075800.2	Potri.009G075800	mRNA	ubiquitin-activating enzyme E1 1 [Populus trichocarpa]	GO:0004839(ubiquitin activating enzyme activity);GO:0004842(ubiquitin-protein transferase activity);GO:0005634(nucleus);GO:0005829(cytosol);GO:0019941(modification-dependent protein catabolic process)	04120(Ubiquitin mediated proteolysis)	EC:6.2.1.45
circRNA1936	Chr09	9749796	9751587	-	3	circRNA	Potri.009G115300.1	Potri.009G115300	mRNA	PREDICTED: guanine nucleotide-binding protein subunit beta-2 isoform X1 [Populus euphratica]	GO:0005515(protein binding)	NA	NA
circRNA1937	Chr09	11486513	11487186	+	3	circRNA	Potri.009G145000.1	Potri.009G145000	mRNA	fatty acyl-CoA reductase 3 [Populus tomentosa]	GO:0010345(suberin biosynthetic process);GO:0035336(long-chain fatty-acyl-CoA metabolic process);GO:0043231(intracellular membrane-bounded organelle);GO:0080019(fatty-acyl-CoA reductase (alcohol-forming) activity)	00073(Cutin, suberine and wax biosynthesis);04146(Peroxisome)	EC:1.2.1.84
circRNA1938	Chr04	18166462	18167430	+	4	circRNA	Potri.004G161200.1	Potri.004G161200	mRNA	PREDICTED: squalene synthase-like [Populus euphratica]	GO:0004310(farnesyl-diphosphate farnesyltransferase activity);GO:0005783(endoplasmic reticulum);GO:0005789(endoplasmic reticulum membrane);GO:0005886(plasma membrane);GO:0006696(ergosterol biosynthetic process);GO:0008299(isoprenoid biosynthetic process);GO:0016021(integral component of membrane);GO:0016126(sterol biosynthetic process);GO:0016491(oxidoreductase activity);GO:0045338(farnesyl dipho…	00100(Steroid biosynthesis);00909(Sesquiterpenoid and triterpenoid biosynthesis)	EC:2.5.1.21
circRNA1939	Chr04	23982617	23983545	+	2	circRNA	Potri.004G233800.1	Potri.004G233800	mRNA	uncharacterized protein LOC18098409 [Populus trichocarpa]	GO:0005829(cytosol);GO:0009507(chloroplast);GO:0009644(response to high light intensity);GO:0016491(oxidoreductase activity);GO:0030154(cell differentiation);GO:0055114(oxidation-reduction process)	NA	NA
circRNA194	Chr03	19288412	19293133	+	1	intergenic	intergenic_circRNA	intergenic_circRNA	mRNA	NA	NA	NA	NA
circRNA1940	Chr06	1149467	1150170	+	2	circRNA	Potri.006G017300.1	Potri.006G017300	mRNA	transcriptional adapter ADA2b [Populus trichocarpa]	GO:0003682(chromatin binding);GO:0003700(DNA binding transcription factor activity);GO:0003713(transcription coactivator activity);GO:0004402(histone acetyltransferase activity);GO:0005634(nucleus);GO:0006338(chromatin remodeling);GO:0006357(regulation of transcription by RNA polymerase II);GO:0035066(positive regulation of histone acetylation)	NA	NA
circRNA1941	Chr06	2699441	2701434	-	4	circRNA	Potri.006G038400.4	Potri.006G038400	mRNA	PREDICTED: ferredoxin-dependent glutamate synthase, chloroplastic isoform X1 [Populus euphratica]	GO:0005737(cytoplasm);GO:0006537(glutamate biosynthetic process);GO:0015930(glutamate synthase activity);GO:0019676(ammonia assimilation cycle)	00630(Glyoxylate and dicarboxylate metabolism);00910(Nitrogen metabolism)	EC:1.4.7.1
circRNA1942	Chr06	6169858	6170215	-	1	circRNA	Potri.006G081800.2	Potri.006G081800	mRNA	PREDICTED: uncharacterized protein LOC105122493 [Populus euphratica]	GO:0003674(molecular_function);GO:0005737(cytoplasm);GO:0005829(cytosol);GO:0005886(plasma membrane);GO:0008150(biological_process)	NA	NA
circRNA1943	Chr06	19231619	19231767	+	1	circRNA	Potri.006G178600.2	Potri.006G178600	mRNA	HD domain-containing protein 2 [Populus trichocarpa]	GO:0003824(catalytic activity);GO:0005634(nucleus);GO:0005829(cytosol);GO:0016787(hydrolase activity)	NA	NA
circRNA1944	Chr06	20904711	20905009	-	1	circRNA	Potri.006G194100.2	Potri.006G194100	mRNA	E3 ubiquitin-protein ligase SINAT2 [Populus trichocarpa]	GO:0005634(nucleus);GO:0005737(cytoplasm);GO:0006915(apoptotic process);GO:0043161(proteasome-mediated ubiquitin-dependent protein catabolic process);GO:0061630(ubiquitin protein ligase activity)	04120(Ubiquitin mediated proteolysis)	EC:2.3.2.27
circRNA1945	Chr06	21380536	21381014	+	2	circRNA	Potri.006G198600.1	Potri.006G198600	mRNA	probable E3 ubiquitin-protein ligase BAH1-like [Populus trichocarpa]	GO:0005634(nucleus);GO:0016567(protein ubiquitination);GO:0043161(proteasome-mediated ubiquitin-dependent protein catabolic process);GO:0061630(ubiquitin protein ligase activity)	NA	NA
circRNA1946	Chr06	22522693	22523042	-	2	circRNA	Potri.006G210700.2	Potri.006G210700	mRNA	kinesin-like protein KIN-5C [Populus trichocarpa]	GO:0005871(kinesin complex);GO:0007018(microtubule-based movement);GO:0008574(ATP-dependent microtubule motor activity, plus-end-directed)	NA	NA
circRNA1947	Chr06	25055313	25056000	+	3	circRNA	Potri.006G242000.1	Potri.006G242000	mRNA	proteasome subunit beta type-4 [Populus trichocarpa]	GO:0000502(proteasome complex);GO:0004298(threonine-type endopeptidase activity);GO:0005634(nucleus);GO:0005737(cytoplasm);GO:0005829(cytosol);GO:0005839(proteasome core complex);GO:0006511(ubiquitin-dependent protein catabolic process);GO:0008233(peptidase activity);GO:0009651(response to salt stress);GO:0022626(cytosolic ribosome);GO:0046686(response to cadmium ion);GO:0051603(proteolysis invol…	03050(Proteasome)	EC:3.4.25.1
circRNA1948	Chr06	25227226	25227842	+	3	circRNA	Potri.006G244400.1	Potri.006G244400	mRNA	serine/threonine-protein kinase AFC3 isoform X2 [Populus trichocarpa]	GO:0004672(protein kinase activity);GO:0004674(protein serine/threonine kinase activity);GO:0004712(protein serine/threonine/tyrosine kinase activity);GO:0005524(ATP binding);GO:0005634(nucleus);GO:0005737(cytoplasm);GO:0006468(protein phosphorylation);GO:0016301(kinase activity);GO:0046777(protein autophosphorylation)	NA	NA
circRNA1949	Chr06	25925516	25927107	-	7	circRNA	Potri.006G254400.1	Potri.006G254400	mRNA	PREDICTED: ankyrin repeat domain-containing protein 12 [Populus euphratica]	GO:0003674(molecular_function);GO:0005634(nucleus);GO:0005737(cytoplasm);GO:0005874(microtubule);GO:0008017(microtubule binding);GO:0008150(biological_process);GO:0071369(cellular response to ethylene stimulus)	NA	NA
circRNA195	Chr03	20174940	20294387	-	1	intergenic	intergenic_circRNA	intergenic_circRNA	mRNA	NA	NA	NA	NA
circRNA1950	Chr06	26564531	26566224	+	4	circRNA	Potri.006G262700.1	Potri.006G262700	mRNA	chaperone protein ClpB3, mitochondrial [Populus trichocarpa]	GO:0005739(mitochondrion)	NA	NA
circRNA1951	Chr07	304762	306360	+	4	circRNA	Potri.007G004100.2	Potri.007G004100	mRNA	valine--tRNA ligase, mitochondrial 1 [Populus trichocarpa]	GO:0004832(valine-tRNA ligase activity);GO:0005829(cytosol);GO:0006438(valyl-tRNA aminoacylation)	00970(Aminoacyl-tRNA biosynthesis)	EC:6.1.1.9
circRNA1952	Chr01	10047916	10048720	-	2	circRNA	Potri.001G123800.1	Potri.001G123800	mRNA	potassium transporter 11 [Populus trichocarpa]	GO:0015079(potassium ion transmembrane transporter activity);GO:0016020(membrane)	NA	NA
circRNA1953	Chr01	13724583	13725518	+	2	circRNA	Potri.001G163900.5	Potri.001G163900	mRNA	PREDICTED: phosphoinositide phosphatase SAC2-like isoform X2 [Populus euphratica]	GO:0004439(phosphatidylinositol-4,5-bisphosphate 5-phosphatase activity);GO:0005634(nucleus);GO:0005774(vacuolar membrane);GO:0007033(vacuole organization);GO:0036092(phosphatidylinositol-3-phosphate biosynthetic process);GO:0042578(phosphoric ester hydrolase activity)	00562(Inositol phosphate metabolism);04070(Phosphatidylinositol signaling system)	NA
circRNA1954	Chr01	21087678	21089016	+	2	circRNA	Potri.001G210200.1	Potri.001G210200	mRNA	uncharacterized protein LOC7486681 isoform X1 [Populus trichocarpa]	GO:0003674(molecular_function);GO:0005739(mitochondrion);GO:0008150(biological_process);GO:0016021(integral component of membrane)	NA	NA
circRNA1955	Chr01	24225354	24227326	-	8	circRNA	Potri.001G230500.3	Potri.001G230500	mRNA	citrate synthase, mitochondrial isoform X3 [Populus trichocarpa]	GO:0004108(citrate (Si)-synthase activity);GO:0005524(ATP binding);GO:0005618(cell wall);GO:0005739(mitochondrion);GO:0005759(mitochondrial matrix);GO:0005794(Golgi apparatus);GO:0006099(tricarboxylic acid cycle);GO:0008270(zinc ion binding);GO:0009507(chloroplast);GO:0046686(response to cadmium ion)	00020(Citrate cycle (TCA cycle));00630(Glyoxylate and dicarboxylate metabolism)	EC:2.3.3.1
circRNA1956	Chr01	28190108	28190491	-	2	circRNA	Potri.001G275600.1	Potri.001G275600	mRNA	hydroxyproline O-arabinosyltransferase 3 [Populus trichocarpa]	GO:0005768(endosome);GO:0005794(Golgi apparatus);GO:0005802(trans-Golgi network);GO:0008150(biological_process);GO:0016021(integral component of membrane);GO:0016757(transferase activity, transferring glycosyl groups);GO:1990585(hydroxyproline O-arabinosyltransferase activity)	00514(Other types of O-glycan biosynthesis)	EC:2.4.2.58
circRNA1957	Chr01	33135962	33136571	-	2	circRNA	Potri.001G327300.1	Potri.001G327300	mRNA	probable metal-nicotianamine transporter YSL6 [Populus trichocarpa]	GO:0005774(vacuolar membrane);GO:0006857(oligopeptide transport);GO:0009507(chloroplast);GO:0016021(integral component of membrane);GO:0022857(transmembrane transporter activity);GO:0055085(transmembrane transport)	NA	NA
circRNA1958	Chr01	48986147	48986563	+	2	circRNA	Potri.001G455300.1	Potri.001G455300	mRNA	kinesin-like protein KIN-14E [Populus trichocarpa]	GO:0003777(microtubule motor activity);GO:0005871(kinesin complex);GO:0007018(microtubule-based movement);GO:0016887(ATPase activity)	NA	NA
circRNA1959	Chr02	3665976	3666653	+	4	circRNA	Potri.002G055000.2	Potri.002G055000	mRNA	auxin response factor 6 isoform X2 [Populus trichocarpa]	GO:0003677(DNA binding);GO:0003700(DNA binding transcription factor activity);GO:0005515(protein binding);GO:0005634(nucleus);GO:0006351(transcription, DNA-templated);GO:0006355(regulation of transcription, DNA-templated);GO:0009733(response to auxin);GO:0009734(auxin-activated signaling pathway);GO:0009908(flower development)	04075(Plant hormone signal transduction)	NA
circRNA196	Chr03	20189149	20232029	+	1	intergenic	intergenic_circRNA	intergenic_circRNA	mRNA	NA	NA	NA	NA
circRNA1960	Chr02	8490097	8490656	+	3	circRNA	Potri.002G113600.1	Potri.002G113600	mRNA	PREDICTED: branched-chain-amino-acid aminotransferase 2, chloroplastic-like isoform X1 [Populus euphratica]	GO:0003824(catalytic activity);GO:0004084(branched-chain-amino-acid transaminase activity);GO:0005737(cytoplasm);GO:0005739(mitochondrion);GO:0009082(branched-chain amino acid biosynthetic process);GO:0009097(isoleucine biosynthetic process);GO:0009098(leucine biosynthetic process);GO:0009099(valine biosynthetic process);GO:0009507(chloroplast);GO:0052654(L-leucine transaminase activity);GO:00526…	00270(Cysteine and methionine metabolism);00280(Valine, leucine and isoleucine degradation);00290(Valine, leucine and isoleucine biosynthesis);00770(Pantothenate and CoA biosynthesis)	EC:2.6.1.42
circRNA1961	Chr02	16232590	16233223	+	2	circRNA	Potri.002G201300.1	Potri.002G201300	mRNA	PREDICTED: fumarate hydratase 1, mitochondrial [Populus euphratica]	GO:0004333(fumarate hydratase activity);GO:0005739(mitochondrion);GO:0005829(cytosol);GO:0006099(tricarboxylic acid cycle);GO:0006106(fumarate metabolic process);GO:0006108(malate metabolic process);GO:0051262(protein tetramerization)	00020(Citrate cycle (TCA cycle));00620(Pyruvate metabolism)	EC:4.2.1.2
circRNA1962	Chr01	43331769	43332022	+	2	circRNA	Potri.001G409900.3	Potri.001G409900	mRNA	putative beta-glucosidase 41 isoform X1 [Populus trichocarpa]	GO:0008422(beta-glucosidase activity);GO:1901657(glycosyl compound metabolic process)	00500(Starch and sucrose metabolism);00460(Cyanoamino acid metabolism);00940(Phenylpropanoid biosynthesis)	EC:3.2.1.21
circRNA1963	Chr04	2444416	2444990	+	3	circRNA	Potri.004G033500.1	Potri.004G033500	mRNA	vesicle-associated protein 4-2 isoform X2 [Populus trichocarpa]	GO:0005198(structural molecule activity);GO:0005789(endoplasmic reticulum membrane);GO:0005886(plasma membrane);GO:0008150(biological_process);GO:0006970(response to osmotic stress)	00020(Citrate cycle (TCA cycle));00630(Glyoxylate and dicarboxylate metabolism)	EC:4.2.1.3
circRNA1964	Chr12	1926454	1927087	-	4	circRNA	Potri.012G021800.2	Potri.012G021800	mRNA	serine/arginine-rich splicing factor SR34A isoform X1 [Populus trichocarpa]	GO:0003723(RNA binding);GO:0003729(mRNA binding);GO:0005634(nucleus);GO:0005681(spliceosomal complex);GO:0005730(nucleolus);GO:0005829(cytosol);GO:0006397(mRNA processing);GO:0008380(RNA splicing);GO:0016607(nuclear speck)	03040(Spliceosome)	NA
circRNA1965	Chr17	11814048	11814222	+	1	circRNA	Potri.017G101100.1	Potri.017G101100	mRNA	Transport inhibitor response 3 [Populus tomentosa]	GO:0005829(cytosol);GO:0008270(zinc ion binding);GO:0009506(plasmodesma);GO:0009620(response to fungus);GO:0009640(photomorphogenesis);GO:0009733(response to auxin);GO:0009734(auxin-activated signaling pathway);GO:0009826(unidimensional cell growth);GO:0009926(auxin polar transport);GO:0010311(lateral root formation);GO:0016020(membrane);GO:0016021(integral component of membrane);GO:0048281(inflo…	NA	NA
circRNA1966	Chr02	3841223	3841722	-	3	circRNA	Potri.002G057300.1	Potri.002G057300	mRNA	switch-associated protein 70 isoform X2 [Populus trichocarpa]	GO:0004674(protein serine/threonine kinase activity);GO:0005622(intracellular);GO:0018105(peptidyl-serine phosphorylation);GO:0035556(intracellular signal transduction)	NA	NA
circRNA1967	Chr14	4432916	4433457	-	3	circRNA	Potri.014G057400.3	Potri.014G057400	mRNA	hypothetical protein POPTR_014G057400 [Populus trichocarpa]	GO:0003860(3-hydroxyisobutyryl-CoA hydrolase activity);GO:0005739(mitochondrion);GO:0006635(fatty acid beta-oxidation)	00640(Propanoate metabolism);00280(Valine, leucine and isoleucine degradation);00410(beta-Alanine metabolism)	EC:3.1.2.4
circRNA1968	Chr18	14822505	14823631	+	2	circRNA	Potri.018G125300.2	Potri.018G125300	mRNA	putative clathrin assembly protein At5g35200 [Populus trichocarpa]	GO:0005545(1-phosphatidylinositol binding);GO:0005794(Golgi apparatus);GO:0005886(plasma membrane);GO:0005905(clathrin-coated pit);GO:0006897(endocytosis);GO:0030136(clathrin-coated vesicle);GO:0030276(clathrin binding);GO:0048268(clathrin coat assembly)	NA	NA
circRNA1969	Chr18	6060346	6060608	-	2	circRNA	Potri.018G057200.6	Potri.018G057200	mRNA	hypothetical protein POPTR_018G057200 [Populus trichocarpa]	GO:0004652(polynucleotide adenylyltransferase activity);GO:0005634(nucleus);GO:0006378(mRNA polyadenylation)	03015(mRNA surveillance pathway)	EC:2.7.7.19
circRNA197	Chr04	371685	379547	+	1	intergenic	intergenic_circRNA	intergenic_circRNA	mRNA	NA	NA	NA	NA
circRNA1970	Chr01	21554015	21606611	+	1	intergenic	intergenic_circRNA	intergenic_circRNA	mRNA	NA	NA	NA	NA
circRNA1971	Chr01	34783639	34817353	+	1	intergenic	intergenic_circRNA	intergenic_circRNA	mRNA	NA	NA	NA	NA
circRNA1972	Chr01	38992118	39003707	+	1	intergenic	intergenic_circRNA	intergenic_circRNA	mRNA	NA	NA	NA	NA
circRNA1973	Chr02	2539966	2545802	-	1	intergenic	intergenic_circRNA	intergenic_circRNA	mRNA	NA	NA	NA	NA
circRNA1974	Chr02	4104174	4108049	-	1	intergenic	intergenic_circRNA	intergenic_circRNA	mRNA	NA	NA	NA	NA
circRNA1975	Chr02	9849384	9850329	-	1	intergenic	intergenic_circRNA	intergenic_circRNA	mRNA	NA	NA	NA	NA
circRNA1976	Chr03	5674429	5755877	+	1	intergenic	intergenic_circRNA	intergenic_circRNA	mRNA	NA	NA	NA	NA
circRNA1977	Chr03	14264488	14279790	-	1	intergenic	intergenic_circRNA	intergenic_circRNA	mRNA	NA	NA	NA	NA
circRNA1978	Chr04	7468158	7483123	-	1	intergenic	intergenic_circRNA	intergenic_circRNA	mRNA	NA	NA	NA	NA
circRNA1979	Chr04	23732236	23894150	-	1	intergenic	intergenic_circRNA	intergenic_circRNA	mRNA	NA	NA	NA	NA
circRNA198	Chr04	374143	381854	+	1	intergenic	intergenic_circRNA	intergenic_circRNA	mRNA	NA	NA	NA	NA
circRNA1980	Chr06	1041165	1046183	-	1	intergenic	intergenic_circRNA	intergenic_circRNA	mRNA	NA	NA	NA	NA
circRNA1981	Chr06	1276389	1282064	-	1	intergenic	intergenic_circRNA	intergenic_circRNA	mRNA	NA	NA	NA	NA
circRNA1982	Chr06	5986533	5995338	-	1	intergenic	intergenic_circRNA	intergenic_circRNA	mRNA	NA	NA	NA	NA
circRNA1983	Chr06	11047817	11062085	-	1	intergenic	intergenic_circRNA	intergenic_circRNA	mRNA	NA	NA	NA	NA
circRNA1984	Chr06	27257869	27264212	-	1	intergenic	intergenic_circRNA	intergenic_circRNA	mRNA	NA	NA	NA	NA
circRNA1985	Chr06	27304141	27324899	-	1	intergenic	intergenic_circRNA	intergenic_circRNA	mRNA	NA	NA	NA	NA
circRNA1986	Chr07	4384517	4390654	+	1	intergenic	intergenic_circRNA	intergenic_circRNA	mRNA	NA	NA	NA	NA
circRNA1987	Chr08	1182344	1206450	-	1	intergenic	intergenic_circRNA	intergenic_circRNA	mRNA	NA	NA	NA	NA
circRNA1988	Chr08	1194848	1230892	+	1	intergenic	intergenic_circRNA	intergenic_circRNA	mRNA	NA	NA	NA	NA
circRNA1989	Chr10	16881678	16901328	+	1	intergenic	intergenic_circRNA	intergenic_circRNA	mRNA	NA	NA	NA	NA
circRNA199	Chr04	376912	385254	+	1	intergenic	intergenic_circRNA	intergenic_circRNA	mRNA	NA	NA	NA	NA
circRNA1990	Chr10	16887554	16941805	-	1	intergenic	intergenic_circRNA	intergenic_circRNA	mRNA	NA	NA	NA	NA
circRNA1991	Chr10	18895309	18901191	-	1	intergenic	intergenic_circRNA	intergenic_circRNA	mRNA	NA	NA	NA	NA
circRNA1992	Chr11	2407589	2522660	+	1	intergenic	intergenic_circRNA	intergenic_circRNA	mRNA	NA	NA	NA	NA
circRNA1993	Chr13	2200204	2237898	-	1	intergenic	intergenic_circRNA	intergenic_circRNA	mRNA	NA	NA	NA	NA
circRNA1994	Chr13	7004864	7030792	-	1	intergenic	intergenic_circRNA	intergenic_circRNA	mRNA	NA	NA	NA	NA
circRNA1995	Chr15	13359696	13484996	+	1	intergenic	intergenic_circRNA	intergenic_circRNA	mRNA	NA	NA	NA	NA
circRNA1996	Chr15	13360896	13493087	+	1	intergenic	intergenic_circRNA	intergenic_circRNA	mRNA	NA	NA	NA	NA
circRNA1997	Chr17	12195351	12257197	+	1	intergenic	intergenic_circRNA	intergenic_circRNA	mRNA	NA	NA	NA	NA
circRNA1998	scaffold_20	347145	412991	+	1	intergenic	intergenic_circRNA	intergenic_circRNA	mRNA	NA	NA	NA	NA
circRNA1999	scaffold_20	412496	439544	+	1	intergenic	intergenic_circRNA	intergenic_circRNA	mRNA	NA	NA	NA	NA
circRNA2	Chr05	1086430	1087697	+	4	circRNA	Potri.005G014000.1	Potri.005G014000	mRNA	vicilin-like seed storage protein At2g18540 isoform X1 [Populus trichocarpa]	GO:0005634(nucleus);GO:0005737(cytoplasm);GO:0006338(chromatin remodeling);GO:0031011(Ino80 complex)	NA	NA
circRNA20	Chr14	524200	524430	+	1	circRNA	Potri.014G004600.1	Potri.014G004600	mRNA	probable cytosolic oligopeptidase A [Populus trichocarpa]	GO:0004222(metalloendopeptidase activity);GO:0006518(peptide metabolic process);GO:0009507(chloroplast)	NA	NA
circRNA200	Chr04	725850	754889	+	1	intergenic	intergenic_circRNA	intergenic_circRNA	mRNA	NA	NA	NA	NA
circRNA2000	scaffold_80	51570	73566	-	1	intergenic	intergenic_circRNA	intergenic_circRNA	mRNA	NA	NA	NA	NA
circRNA2001	scaffold_85	54675	122451	-	1	intergenic	intergenic_circRNA	intergenic_circRNA	mRNA	NA	NA	NA	NA
circRNA2002	scaffold_871	4270	10563	+	1	intergenic	intergenic_circRNA	intergenic_circRNA	mRNA	NA	NA	NA	NA
circRNA2003	Chr08	17817073	17817479	-	2	circRNA	Potri.008G217300.3	Potri.008G217300	mRNA	cullin-1 isoform X1 [Populus trichocarpa]	GO:0031461(cullin-RING ubiquitin ligase complex);GO:0031625(ubiquitin protein ligase binding);GO:0061630(ubiquitin protein ligase activity)	04141(Protein processing in endoplasmic reticulum);04120(Ubiquitin mediated proteolysis)	NA
circRNA2004	Chr06	9517600	9519062	-	7	circRNA	Potri.006G120200.3	Potri.006G120200	mRNA	PREDICTED: uncharacterized protein LOC105121753 isoform X1 [Populus euphratica]	GO:0003677(DNA binding);GO:0005515(protein binding);GO:0005634(nucleus);GO:0006355(regulation of transcription, DNA-templated);GO:0016746(transferase activity, transferring acyl groups);GO:0046872(metal ion binding)	04136(Autophagy - other eukaryotes)	NA
circRNA2005	Chr02	14275589	14275806	-	1	circRNA	Potri.002G182500.7	Potri.002G182500	mRNA	uncharacterized calcium-binding protein At1g02270 [Populus trichocarpa]	GO:0004519(endonuclease activity);GO:0004527(exonuclease activity);GO:0005509(calcium ion binding);GO:0003824(catalytic activity);GO:0005634(nucleus);GO:0009409(response to cold);GO:0016021(integral component of membrane);GO:0016491(oxidoreductase activity);GO:0055114(oxidation-reduction process)	NA	NA
circRNA2006	Chr14	1357782	1359152	+	4	circRNA	Potri.014G013100.8	Potri.014G013100	mRNA	pre-mRNA-processing protein 40A isoform X1 [Populus trichocarpa]	GO:0000398(mRNA splicing, via spliceosome);GO:0003723(RNA binding);GO:0005685(U1 snRNP);GO:0071004(U2-type prespliceosome)	03040(Spliceosome)	NA
circRNA2007	Chr04	17509311	17509502	-	2	circRNA	Potri.004G153500.2	Potri.004G153500	mRNA	coatomer subunit gamma [Populus trichocarpa]	GO:0000139(Golgi membrane);GO:0005198(structural molecule activity);GO:0005634(nucleus);GO:0005793(endoplasmic reticulum-Golgi intermediate compartment);GO:0005794(Golgi apparatus);GO:0005829(cytosol);GO:0005886(plasma membrane);GO:0006886(intracellular protein transport);GO:0006891(intra-Golgi vesicle-mediated transport);GO:0009506(plasmodesma);GO:0009507(chloroplast);GO:0016020(membrane);GO:001…	NA	NA
circRNA2008	scaffold_75	161574	163050	+	2	circRNA	Potri.T070800.3	Potri.T070800	mRNA	hypothetical protein POPTR_T070800 [Populus trichocarpa]	GO:0003725(double-stranded RNA binding);GO:0005515(protein binding);GO:0005634(nucleus);GO:0005737(cytoplasm);GO:0010267(production of ta-siRNAs involved in RNA interference);GO:0016032(viral process);GO:0035196(production of miRNAs involved in gene silencing by miRNA);GO:0051607(defense response to virus);GO:0060145(viral gene silencing in virus induced gene silencing);GO:0070919(production of s…	04144(Endocytosis)	EC:3.6.5.5
circRNA2009	Chr02	6665178	6665401	-	1	circRNA	Potri.002G093100.1	Potri.002G093100	mRNA	pollen-specific protein C13 [Populus trichocarpa]	GO:0003674(molecular_function);GO:0005576(extracellular region);GO:0008150(biological_process)	NA	NA
circRNA201	Chr04	729525	773127	+	1	intergenic	intergenic_circRNA	intergenic_circRNA	mRNA	NA	NA	NA	NA
circRNA2010	Chr10	15385905	15386220	-	2	circRNA	Potri.010G142600.2	Potri.010G142600	mRNA	unknown [Populus trichocarpa]	GO:0005575(cellular_component);GO:0016491(oxidoreductase activity);GO:0055114(oxidation-reduction process);GO:0002213(defense response to insect);GO:0004022(alcohol dehydrogenase (NAD) activity);GO:0007568(aging);GO:0009507(chloroplast);GO:0005576(extracellular region)	00960(Tropane, piperidine and pyridine alkaloid biosynthesis)	EC:1.1.1.206
circRNA2011	Chr08	3574747	3575107	-	2	circRNA	Potri.008G059400.2	Potri.008G059400	mRNA	60S ribosomal protein L35a-1 [Populus trichocarpa]	GO:0002181(cytoplasmic translation);GO:0003735(structural constituent of ribosome);GO:0022625(cytosolic large ribosomal subunit);GO:0042273(ribosomal large subunit biogenesis)	03010(Ribosome)	NA
circRNA2012	Chr19	8174756	8177061	-	4	circRNA	Potri.019G053400.2	Potri.019G053400	mRNA	PREDICTED: GDT1-like protein 4 isoform X2 [Populus euphratica]	GO:0003674(molecular_function);GO:0005794(Golgi apparatus);GO:0016021(integral component of membrane)	NA	NA
circRNA2013	Chr09	3831606	3831773	-	1	circRNA	Potri.009G027300.2	Potri.009G027300	mRNA	transcription factor MYB48 isoform X2 [Populus trichocarpa]	GO:0000981(RNA polymerase II transcription factor activity, sequence-specific DNA binding);GO:0001135(transcription factor activity, RNA polymerase II transcription factor recruiting);GO:0003677(DNA binding);GO:0003700(DNA binding transcription factor activity);GO:0005634(nucleus);GO:0006351(transcription, DNA-templated);GO:0006355(regulation of transcription, DNA-templated);GO:0006357(regulation…	NA	NA
circRNA2014	Chr06	5215515	5215918	-	2	circRNA	Potri.006G069600.1	Potri.006G069600	mRNA	peroxidase 25 [Populus trichocarpa]	GO:0004601(peroxidase activity);GO:0009505(plant-type cell wall);GO:0009664(plant-type cell wall organization)	00940(Phenylpropanoid biosynthesis)	EC:1.11.1.7
circRNA2015	Chr06	7294439	7296248	+	3	circRNA	Potri.006G095800.2	Potri.006G095800	mRNA	acetyl-coenzyme A carboxylase carboxyl transferase subunit alpha, chloroplastic [Populus trichocarpa]	GO:0003989(acetyl-CoA carboxylase activity);GO:0005524(ATP binding);GO:0006633(fatty acid biosynthetic process);GO:0009317(acetyl-CoA carboxylase complex);GO:0009507(chloroplast);GO:0009536(plastid);GO:0009570(chloroplast stroma);GO:0009706(chloroplast inner membrane);GO:0009941(chloroplast envelope);GO:0016020(membrane);GO:2001295(malonyl-CoA biosynthetic process)	00620(Pyruvate metabolism);00640(Propanoate metabolism);00061(Fatty acid biosynthesis)	EC:2.1.3.15
circRNA2016	Chr03	12129743	12130209	-	2	circRNA	Potri.003G094300.1	Potri.003G094300	mRNA	protein FATTY ACID EXPORT 1, chloroplastic [Populus trichocarpa]	GO:0009507(chloroplast);GO:0009536(plastid);GO:0009706(chloroplast inner membrane);GO:0009941(chloroplast envelope);GO:0010208(pollen wall assembly);GO:0015245(fatty acid transmembrane transporter activity);GO:0015908(fatty acid transport);GO:0016021(integral component of membrane);GO:0055088(lipid homeostasis);GO:0071668(plant-type cell wall assembly);GO:1902001(fatty acid transmembrane transpor…	NA	NA
circRNA2017	Chr03	19250485	19250867	+	2	circRNA	Potri.003G186500.1	Potri.003G186500	mRNA	probable serine incorporator [Populus trichocarpa]	GO:0015194(L-serine transmembrane transporter activity);GO:0016021(integral component of membrane)	NA	NA
circRNA2018	Chr03	21172054	21174080	+	5	circRNA	Potri.003G214200.2	Potri.003G214200	mRNA	callose synthase 3 [Populus trichocarpa]	GO:0000148(1,3-beta-D-glucan synthase complex);GO:0003843(1,3-beta-D-glucan synthase activity);GO:0005886(plasma membrane)	NA	NA
circRNA2019	Chr14	6874140	6874381	+	1	circRNA	Potri.014G087200.1	Potri.014G087200	mRNA	PREDICTED: calmodulin-binding receptor-like cytoplasmic kinase 2 [Populus euphratica]	GO:0004674(protein serine/threonine kinase activity);GO:0005524(ATP binding);GO:0005634(nucleus);GO:0005737(cytoplasm);GO:0006468(protein phosphorylation);GO:0009555(pollen development);GO:0016301(kinase activity);GO:0046777(protein autophosphorylation)	NA	NA
circRNA202	Chr04	752995	768772	+	1	intergenic	intergenic_circRNA	intergenic_circRNA	mRNA	NA	NA	NA	NA
circRNA2020	Chr12	3834512	3837013	+	2	circRNA	Potri.012G042500.1	Potri.012G042500	mRNA	extra-large guanine nucleotide-binding protein 3 isoform X1 [Populus trichocarpa]	GO:0001664(G-protein coupled receptor binding);GO:0003924(GTPase activity);GO:0005525(GTP binding);GO:0005634(nucleus);GO:0005737(cytoplasm);GO:0005834(heterotrimeric G-protein complex);GO:0007186(G-protein coupled receptor signaling pathway);GO:0007188(adenylate cyclase-modulating G-protein coupled receptor signaling pathway);GO:0009617(response to bacterium);GO:0009630(gravitropism);GO:0009652(…	NA	NA
circRNA2021	Chr17	495215	498061	+	5	circRNA	Potri.017G007200.1	Potri.017G007200	mRNA	PREDICTED: general transcription factor 3C polypeptide 5-like isoform X2 [Populus euphratica]	GO:0003674(molecular_function);GO:0005634(nucleus);GO:0008150(biological_process)	NA	NA
circRNA2022	Chr17	6282613	6282920	+	2	circRNA	Potri.017G065200.1	Potri.017G065200	mRNA	uncharacterized protein LOC7461310 isoform X1 [Populus trichocarpa]	GO:0008150(biological_process);GO:0016757(transferase activity, transferring glycosyl groups)	03013(RNA transport)	NA
circRNA2023	Chr17	9353483	9354636	+	4	circRNA	Potri.017G079800.1	Potri.017G079800	mRNA	translation factor GUF1 homolog, mitochondrial isoform X3 [Populus trichocarpa]	GO:0003924(GTPase activity);GO:0005739(mitochondrion);GO:0006412(translation)	NA	NA
circRNA2024	Chr16	272516	272875	+	1	circRNA	Potri.016G005500.1	Potri.016G005500	mRNA	tRNA (guanine(9)-N1)-methyltransferase isoform X1 [Populus trichocarpa]	GO:0005634(nucleus);GO:0006400(tRNA modification);GO:0007165(signal transduction);GO:0008168(methyltransferase activity);GO:0032259(methylation);GO:0080179(1-methylguanosine metabolic process)	NA	NA
circRNA2025	Chr16	368813	370072	-	6	circRNA	Potri.016G007600.1	Potri.016G007600	mRNA	transcriptional adapter ADA2b isoform X1 [Populus trichocarpa]	GO:0003682(chromatin binding);GO:0003700(DNA binding transcription factor activity);GO:0003713(transcription coactivator activity);GO:0004402(histone acetyltransferase activity);GO:0005634(nucleus);GO:0006338(chromatin remodeling);GO:0006357(regulation of transcription by RNA polymerase II);GO:0035066(positive regulation of histone acetylation)	NA	NA
circRNA2026	Chr16	7066944	7067340	+	1	circRNA	Potri.016G088500.1	Potri.016G088500	mRNA	zinc finger protein JACKDAW [Populus trichocarpa]	GO:0003676(nucleic acid binding);GO:0003677(DNA binding);GO:0003700(DNA binding transcription factor activity);GO:0005515(protein binding);GO:0005634(nucleus);GO:0006351(transcription, DNA-templated);GO:0006355(regulation of transcription, DNA-templated);GO:0008270(zinc ion binding);GO:0008356(asymmetric cell division);GO:0010075(regulation of meristem growth);GO:0042803(protein homodimerization …	00052(Galactose metabolism);00600(Sphingolipid metabolism);00531(Glycosaminoglycan degradation);00604(Glycosphingolipid biosynthesis - ganglio series);00511(Other glycan degradation)	EC:3.2.1.23
circRNA2027	Chr15	7535765	7538099	+	5	circRNA	Potri.015G055400.1	Potri.015G055400	mRNA	uridine-cytidine kinase C isoform X1 [Populus trichocarpa]	GO:0004849(uridine kinase activity);GO:0005829(cytosol);GO:0006206(pyrimidine nucleobase metabolic process);GO:0043097(pyrimidine nucleoside salvage)	00240(Pyrimidine metabolism)	EC:2.7.1.48
circRNA2028	Chr15	11337294	11338971	+	6	circRNA	Potri.015G091400.5	Potri.015G091400	mRNA	unknown [Populus trichocarpa x Populus deltoides]	GO:0003677(DNA binding);GO:0004365(glyceraldehyde-3-phosphate dehydrogenase (NAD+) (phosphorylating) activity);GO:0005507(copper ion binding);GO:0005618(cell wall);GO:0005634(nucleus);GO:0005730(nucleolus);GO:0005737(cytoplasm);GO:0005739(mitochondrion);GO:0005777(peroxisome);GO:0005794(Golgi apparatus);GO:0005829(cytosol);GO:0005886(plasma membrane);GO:0006094(gluconeogenesis);GO:0006096(glycoly…	00010(Glycolysis / Gluconeogenesis);00710(Carbon fixation in photosynthetic organisms)	EC:1.2.1.12
circRNA2029	Chr19	4539597	4541499	+	6	circRNA	Potri.019G039700.1	Potri.019G039700	mRNA	cationic amino acid transporter 2, vacuolar [Populus trichocarpa]	GO:0005887(integral component of plasma membrane);GO:0015179(L-amino acid transmembrane transporter activity);GO:0015297(antiporter activity)	NA	NA
circRNA203	Chr04	1293632	1303938	-	1	intergenic	intergenic_circRNA	intergenic_circRNA	mRNA	NA	NA	NA	NA
circRNA2030	Chr18	8133286	8137460	-	7	circRNA	Potri.018G064500.1	Potri.018G064500	mRNA	AT-rich interactive domain-containing protein 4 [Populus trichocarpa]	GO:0003677(DNA binding);GO:0005622(intracellular);GO:0005634(nucleus);GO:0006351(transcription, DNA-templated);GO:0006355(regulation of transcription, DNA-templated);GO:0046872(metal ion binding)	NA	NA
circRNA2031	Chr18	16846424	16847415	+	3	circRNA	Potri.018G150800.1	Potri.018G150800	mRNA	probable protein phosphatase 2C 44 [Populus trichocarpa]	GO:0004722(protein serine/threonine phosphatase activity);GO:0005575(cellular_component);GO:0006470(protein dephosphorylation);GO:0046872(metal ion binding)	NA	NA
circRNA2032	Chr10	12097712	12099030	-	1	circRNA	Potri.010G099200.1	Potri.010G099200	mRNA	PREDICTED: zinc finger protein NUTCRACKER-like [Populus euphratica]	GO:0003676(nucleic acid binding);GO:0003677(DNA binding);GO:0003700(DNA binding transcription factor activity);GO:0005634(nucleus);GO:0006351(transcription, DNA-templated);GO:0006355(regulation of transcription, DNA-templated);GO:0008270(zinc ion binding);GO:0009507(chloroplast);GO:0046872(metal ion binding)	00052(Galactose metabolism);00600(Sphingolipid metabolism);00531(Glycosaminoglycan degradation);00604(Glycosphingolipid biosynthesis - ganglio series);00511(Other glycan degradation)	EC:3.2.1.23
circRNA2033	Chr10	16598880	16599552	-	2	circRNA	Potri.010G160100.2	Potri.010G160100	mRNA	probable WRKY transcription factor 57 [Populus trichocarpa]	GO:0003700(DNA binding transcription factor activity);GO:0005634(nucleus);GO:0006351(transcription, DNA-templated);GO:0006355(regulation of transcription, DNA-templated);GO:0006970(response to osmotic stress);GO:0009414(response to water deprivation);GO:0009651(response to salt stress);GO:0043565(sequence-specific DNA binding);GO:0044212(transcription regulatory region DNA binding)	04626(Plant-pathogen interaction)	NA
circRNA2034	Chr10	16638886	16639462	+	3	circRNA	Potri.010G160700.1	Potri.010G160700	mRNA	PREDICTED: probable leucine-rich repeat receptor-like protein kinase At1g35710 isoform X1 [Populus euphratica]	GO:0005886(plasma membrane);GO:0007165(signal transduction);GO:0016021(integral component of membrane)	NA	NA
circRNA2035	Chr10	17017878	17020145	-	8	circRNA	Potri.010G167300.4	Potri.010G167300	mRNA	PREDICTED: MADS-box protein SVP isoform X2 [Populus euphratica]	GO:0000987(proximal promoter sequence-specific DNA binding);GO:0003677(DNA binding);GO:0003700(DNA binding transcription factor activity);GO:0005515(protein binding);GO:0005634(nucleus);GO:0006351(transcription, DNA-templated);GO:0009555(pollen development);GO:0010152(pollen maturation);GO:0016021(integral component of membrane);GO:0043565(sequence-specific DNA binding);GO:0045944(positive regula…	NA	NA
circRNA2036	Chr08	5883676	5884892	+	2	circRNA	Potri.008G094000.1	Potri.008G094000	mRNA	probable WRKY transcription factor 57 [Populus trichocarpa]	GO:0003700(DNA binding transcription factor activity);GO:0005634(nucleus);GO:0006351(transcription, DNA-templated);GO:0006355(regulation of transcription, DNA-templated);GO:0006970(response to osmotic stress);GO:0009414(response to water deprivation);GO:0009651(response to salt stress);GO:0043565(sequence-specific DNA binding);GO:0044212(transcription regulatory region DNA binding)	04626(Plant-pathogen interaction)	NA
circRNA2037	Chr09	2583373	2584063	+	2	circRNA	Potri.009G014900.2	Potri.009G014900	mRNA	uncharacterized protein LOC7489333 [Populus trichocarpa]	GO:0003674(molecular_function);GO:0005634(nucleus);GO:0008150(biological_process);GO:0016021(integral component of membrane)	NA	NA
circRNA2038	Chr09	5734368	5734833	-	2	circRNA	Potri.009G053400.2	Potri.009G053400	mRNA	armadillo repeat-containing protein 8 [Populus trichocarpa]	GO:0008150(biological_process);GO:0009543(chloroplast thylakoid lumen)	NA	NA
circRNA2039	Chr04	11977045	11977942	+	4	circRNA	Potri.004G124000.1	Potri.004G124000	mRNA	FACT complex subunit SSRP1 [Populus trichocarpa]	GO:0000741(karyogamy);GO:0003677(DNA binding);GO:0003700(DNA binding transcription factor activity);GO:0005515(protein binding);GO:0005634(nucleus);GO:0005719(nuclear euchromatin);GO:0006260(DNA replication);GO:0006281(DNA repair);GO:0006351(transcription, DNA-templated);GO:0006355(regulation of transcription, DNA-templated);GO:0010197(polar nucleus fusion);GO:0010228(vegetative to reproductive p…	NA	NA
circRNA204	Chr04	1568320	1598216	+	1	intergenic	intergenic_circRNA	intergenic_circRNA	mRNA	NA	NA	NA	NA
circRNA2040	Chr04	23200138	23201435	-	3	circRNA	Potri.004G226300.2	Potri.004G226300	mRNA	PREDICTED: elongation factor 1-gamma 2-like [Populus euphratica]	GO:0003746(translation elongation factor activity);GO:0004364(glutathione transferase activity);GO:0005634(nucleus);GO:0005737(cytoplasm);GO:0006749(glutathione metabolic process)	NA	NA
circRNA2041	Chr06	757886	758442	+	3	circRNA	Potri.006G011500.2	Potri.006G011500	mRNA	PREDICTED: ER membrane protein complex subunit 3-like [Populus euphratica]	GO:0034975(protein folding in endoplasmic reticulum);GO:0072546(ER membrane protein complex)	NA	NA
circRNA2042	Chr06	5881854	5884969	+	10	circRNA	Potri.006G077800.2	Potri.006G077800	mRNA	auxin response factor 19 [Populus trichocarpa]	GO:0003677(DNA binding);GO:0003700(DNA binding transcription factor activity);GO:0005515(protein binding);GO:0005634(nucleus);GO:0006351(transcription, DNA-templated);GO:0006355(regulation of transcription, DNA-templated);GO:0009723(response to ethylene);GO:0009733(response to auxin);GO:0009734(auxin-activated signaling pathway);GO:0010311(lateral root formation);GO:0043565(sequence-specific DNA …	04075(Plant hormone signal transduction)	NA
circRNA2043	Chr06	12535376	12535655	-	1	circRNA	Potri.006G146600.1	Potri.006G146600	mRNA	uncharacterized protein LOC18100364 isoform X1 [Populus trichocarpa]	GO:0003674(molecular_function);GO:0005634(nucleus);GO:0008150(biological_process)	NA	NA
circRNA2044	Chr06	13653503	13654279	-	3	circRNA	Potri.006G153300.1	Potri.006G153300	mRNA	probable glutamate carboxypeptidase LAMP1 [Populus trichocarpa]	GO:0005773(vacuole);GO:0005783(endoplasmic reticulum);GO:0005789(endoplasmic reticulum membrane);GO:0005886(plasma membrane);GO:0006508(proteolysis);GO:0007275(multicellular organism development);GO:0008237(metallopeptidase activity);GO:0010073(meristem maintenance);GO:0016021(integral component of membrane);GO:0016805(dipeptidase activity);GO:0040008(regulation of growth);GO:0046872(metal ion bi…	NA	NA
circRNA2045	Chr06	23240223	23241355	-	3	circRNA	Potri.006G220000.2	Potri.006G220000	mRNA	myosin-15 isoform X3 [Populus trichocarpa]	GO:0003774(motor activity);GO:0003779(actin binding);GO:0005515(protein binding);GO:0005516(calmodulin binding);GO:0005524(ATP binding);GO:0005634(nucleus);GO:0005737(cytoplasm);GO:0007097(nuclear migration);GO:0016459(myosin complex);GO:0030048(actin filament-based movement);GO:0031965(nuclear membrane);GO:2000769(regulation of establishment or maintenance of cell polarity regulating cell shape)	NA	NA
circRNA2046	Chr01	634848	635969	+	3	circRNA	Potri.001G009700.1	Potri.001G009700	mRNA	casein kinase 1-like protein HD16 [Populus trichocarpa]	GO:0004674(protein serine/threonine kinase activity);GO:0005634(nucleus);GO:0005737(cytoplasm);GO:0006897(endocytosis);GO:0008360(regulation of cell shape);GO:0016055(Wnt signaling pathway);GO:0018105(peptidyl-serine phosphorylation)	NA	NA
circRNA2047	Chr01	8602140	8604652	-	4	circRNA	Potri.001G108400.2	Potri.001G108400	mRNA	PREDICTED: uncharacterized protein LOC105129017 isoform X7 [Populus euphratica]	GO:0003674(molecular_function);GO:0005634(nucleus);GO:0008150(biological_process)	NA	NA
circRNA2048	Chr01	9073177	9073589	+	2	circRNA	Potri.001G113500.4	Potri.001G113500	mRNA	YTH domain-containing protein 1 isoform X2 [Populus trichocarpa]	GO:0005634(nucleus);GO:0008150(biological_process)	NA	NA
circRNA2049	Chr01	11960017	11960279	+	1	circRNA	Potri.001G146900.1	Potri.001G146900	mRNA	PREDICTED: phosphoacetylglucosamine mutase [Populus euphratica]	GO:0004610(phosphoacetylglucosamine mutase activity);GO:0005829(cytosol);GO:0006048(UDP-N-acetylglucosamine biosynthetic process)	00520(Amino sugar and nucleotide sugar metabolism)	EC:5.4.2.3
circRNA205	Chr04	2001240	2013737	+	1	intergenic	intergenic_circRNA	intergenic_circRNA	mRNA	NA	NA	NA	NA
circRNA2050	Chr01	13736676	13737817	+	4	circRNA	Potri.001G164100.1	Potri.001G164100	mRNA	CCAAT/enhancer-binding protein zeta [Populus trichocarpa]	GO:0005634(nucleus)	NA	NA
circRNA2051	Chr01	25254511	25255576	+	2	circRNA	Potri.001G241600.1	Potri.001G241600	mRNA	telomere repeat-binding protein 2 isoform X1 [Populus trichocarpa]	GO:0000783(nuclear telomere cap complex);GO:0003691(double-stranded telomeric DNA binding);GO:0031627(telomeric loop formation)	NA	NA
circRNA2052	Chr01	30224719	30225939	-	2	circRNA	Potri.001G298200.1	Potri.001G298200	mRNA	uncharacterized protein LOC7465053 [Populus trichocarpa]	GO:0009507(chloroplast)	NA	NA
circRNA2053	Chr01	33440912	33441526	+	4	circRNA	Potri.001G330900.5	Potri.001G330900	mRNA	sulfite oxidase [Populus trichocarpa]	GO:0005739(mitochondrion);GO:0005777(peroxisome);GO:0005829(cytosol);GO:0006790(sulfur compound metabolic process);GO:0008482(sulfite oxidase activity);GO:0009507(chloroplast);GO:0010477(response to sulfur dioxide);GO:0015994(chlorophyll metabolic process);GO:0016491(oxidoreductase activity);GO:0030151(molybdenum ion binding);GO:0042128(nitrate assimilation);GO:0055114(oxidation-reduction process)	00920(Sulfur metabolism)	EC:1.8.3.1
circRNA2054	Chr01	39529214	39529362	+	1	circRNA	Potri.001G378900.1	Potri.001G378900	mRNA	ubiquitin carboxyl-terminal hydrolase 15 isoform X3 [Populus trichocarpa]	GO:0004197(cysteine-type endopeptidase activity);GO:0006511(ubiquitin-dependent protein catabolic process);GO:0016021(integral component of membrane);GO:0016579(protein deubiquitination);GO:0036459(thiol-dependent ubiquitinyl hydrolase activity);GO:0046872(metal ion binding)	NA	NA
circRNA2055	Chr01	42357810	42359431	-	5	circRNA	Potri.001G402500.1	Potri.001G402500	mRNA	PREDICTED: nucleolar GTP-binding protein 2 [Populus euphratica]	GO:0003924(GTPase activity);GO:0005730(nucleolus);GO:0042254(ribosome biogenesis)	03008(Ribosome biogenesis in eukaryotes)	NA
circRNA2056	Chr02	14275588	14275806	-	1	circRNA	Potri.002G182500.1	Potri.002G182500	mRNA	uncharacterized calcium-binding protein At1g02270 [Populus trichocarpa]	GO:0004519(endonuclease activity);GO:0004527(exonuclease activity);GO:0005509(calcium ion binding);GO:0003824(catalytic activity);GO:0005634(nucleus);GO:0009409(response to cold);GO:0016021(integral component of membrane);GO:0016491(oxidoreductase activity);GO:0055114(oxidation-reduction process)	NA	NA
circRNA2057	Chr02	19806935	19808046	-	2	circRNA	Potri.002G215600.1	Potri.002G215600	mRNA	LOW QUALITY PROTEIN: mediator of RNA polymerase II transcription subunit 33B [Populus trichocarpa]	GO:0009698(phenylpropanoid metabolic process);GO:0016020(membrane);GO:2000762(regulation of phenylpropanoid metabolic process)	NA	NA
circRNA2058	Chr11	16533112	16533261	-	1	circRNA	Potri.011G145300.2	Potri.011G145300	mRNA	serine/threonine-protein phosphatase 7 [Populus trichocarpa]	GO:0004722(protein serine/threonine phosphatase activity);GO:0005634(nucleus);GO:0005654(nucleoplasm);GO:0005737(cytoplasm);GO:0006470(protein dephosphorylation);GO:0009408(response to heat);GO:0009785(blue light signaling pathway);GO:0046872(metal ion binding)	NA	NA
circRNA2059	Chr18	8938715	8939340	+	3	circRNA	Potri.018G070400.2	Potri.018G070400	mRNA	nudix hydrolase 19, chloroplastic [Populus trichocarpa]	GO:0000210(NAD+ diphosphatase activity);GO:0005829(cytosol);GO:0009507(chloroplast);GO:0016787(hydrolase activity);GO:0035529(NADH pyrophosphatase activity);GO:0046872(metal ion binding)	00760(Nicotinate and nicotinamide metabolism);04146(Peroxisome)	EC:3.6.1.22
circRNA206	Chr04	2548512	2573333	-	1	intergenic	intergenic_circRNA	intergenic_circRNA	mRNA	NA	NA	NA	NA
circRNA2060	Chr10	4095420	4096056	+	3	circRNA	Potri.010G029200.1	Potri.010G029200	mRNA	PREDICTED: uncharacterized protein LOC105118291 [Populus euphratica]	GO:0005737(cytoplasm);GO:0005886(plasma membrane)	NA	NA
circRNA2061	Chr09	2035672	2036008	+	2	circRNA	Potri.009G011400.1	Potri.009G011400	mRNA	hypothetical protein POPTR_009G011400 [Populus trichocarpa]	GO:0015015(heparan sulfate proteoglycan biosynthetic process, enzymatic modification);GO:0017095(heparan sulfate 6-O-sulfotransferase activity)	NA	NA
circRNA2062	Chr08	142608	142757	+	1	circRNA	Potri.008G002600.1	Potri.008G002600	mRNA	transcriptional repressor ILP1 isoform X3 [Populus trichocarpa]	GO:0000978(RNA polymerase II proximal promoter sequence-specific DNA binding);GO:0005634(nucleus)	NA	NA
circRNA2063	Chr02	1026891	1027634	+	5	circRNA	Potri.002G017600.10	Potri.002G017600	mRNA	PREDICTED: ATP-dependent RNA helicase A [Populus euphratica]	GO:0004190(aspartic-type endopeptidase activity);GO:0006508(proteolysis);GO:0030163(protein catabolic process);GO:0003729(mRNA binding);GO:0005576(extracellular region);GO:0005829(cytosol);GO:0008150(biological_process)	03013(RNA transport);03008(Ribosome biogenesis in eukaryotes)	EC:3.1.26.5
circRNA2064	Chr01	2895149	2996158	-	1	intergenic	intergenic_circRNA	intergenic_circRNA	mRNA	NA	NA	NA	NA
circRNA2065	Chr01	3930147	3937829	-	1	intergenic	intergenic_circRNA	intergenic_circRNA	mRNA	NA	NA	NA	NA
circRNA2066	Chr01	34086833	34101156	+	1	intergenic	intergenic_circRNA	intergenic_circRNA	mRNA	NA	NA	NA	NA
circRNA2067	Chr01	40755684	40765282	+	1	intergenic	intergenic_circRNA	intergenic_circRNA	mRNA	NA	NA	NA	NA
circRNA2068	Chr02	5398637	5403661	+	1	intergenic	intergenic_circRNA	intergenic_circRNA	mRNA	NA	NA	NA	NA
circRNA2069	Chr02	14321120	14332695	-	1	intergenic	intergenic_circRNA	intergenic_circRNA	mRNA	NA	NA	NA	NA
circRNA207	Chr04	2551520	2576854	-	1	intergenic	intergenic_circRNA	intergenic_circRNA	mRNA	NA	NA	NA	NA
circRNA2070	Chr02	23567142	23581985	-	1	intergenic	intergenic_circRNA	intergenic_circRNA	mRNA	NA	NA	NA	NA
circRNA2071	Chr03	229680	283257	+	1	intergenic	intergenic_circRNA	intergenic_circRNA	mRNA	NA	NA	NA	NA
circRNA2072	Chr03	2101477	2102250	-	1	intergenic	intergenic_circRNA	intergenic_circRNA	mRNA	NA	NA	NA	NA
circRNA2073	Chr03	3486579	3617751	+	1	intergenic	intergenic_circRNA	intergenic_circRNA	mRNA	NA	NA	NA	NA
circRNA2074	Chr03	5525897	5543418	+	1	intergenic	intergenic_circRNA	intergenic_circRNA	mRNA	NA	NA	NA	NA
circRNA2075	Chr03	5527470	5583042	+	1	intergenic	intergenic_circRNA	intergenic_circRNA	mRNA	NA	NA	NA	NA
circRNA2076	Chr03	9759113	9776064	-	1	intergenic	intergenic_circRNA	intergenic_circRNA	mRNA	NA	NA	NA	NA
circRNA2077	Chr04	668323	725493	+	1	intergenic	intergenic_circRNA	intergenic_circRNA	mRNA	NA	NA	NA	NA
circRNA2078	Chr04	5973734	5995558	-	1	intergenic	intergenic_circRNA	intergenic_circRNA	mRNA	NA	NA	NA	NA
circRNA2079	Chr04	20597823	20623354	-	1	intergenic	intergenic_circRNA	intergenic_circRNA	mRNA	NA	NA	NA	NA
circRNA208	Chr04	2553386	2578489	-	1	intergenic	intergenic_circRNA	intergenic_circRNA	mRNA	NA	NA	NA	NA
circRNA2080	Chr04	20864295	20876226	-	1	intergenic	intergenic_circRNA	intergenic_circRNA	mRNA	NA	NA	NA	NA
circRNA2081	Chr04	21061943	21117119	-	1	intergenic	intergenic_circRNA	intergenic_circRNA	mRNA	NA	NA	NA	NA
circRNA2082	Chr04	23949036	23956786	-	1	intergenic	intergenic_circRNA	intergenic_circRNA	mRNA	NA	NA	NA	NA
circRNA2083	Chr05	2127866	2228671	-	1	intergenic	intergenic_circRNA	intergenic_circRNA	mRNA	NA	NA	NA	NA
circRNA2084	Chr05	2559477	2613223	-	1	intergenic	intergenic_circRNA	intergenic_circRNA	mRNA	NA	NA	NA	NA
circRNA2085	Chr05	9269671	9270327	+	1	intergenic	intergenic_circRNA	intergenic_circRNA	mRNA	NA	NA	NA	NA
circRNA2086	Chr05	10171141	10184868	-	1	intergenic	intergenic_circRNA	intergenic_circRNA	mRNA	NA	NA	NA	NA
circRNA2087	Chr05	10172842	10185609	-	1	intergenic	intergenic_circRNA	intergenic_circRNA	mRNA	NA	NA	NA	NA
circRNA2088	Chr06	26959790	27082137	+	1	intergenic	intergenic_circRNA	intergenic_circRNA	mRNA	NA	NA	NA	NA
circRNA2089	Chr07	13881761	13902606	+	1	intergenic	intergenic_circRNA	intergenic_circRNA	mRNA	NA	NA	NA	NA
circRNA209	Chr04	2556920	2581909	-	1	intergenic	intergenic_circRNA	intergenic_circRNA	mRNA	NA	NA	NA	NA
circRNA2090	Chr07	14860920	14873787	-	1	intergenic	intergenic_circRNA	intergenic_circRNA	mRNA	NA	NA	NA	NA
circRNA2091	Chr10	7928464	7943605	-	1	intergenic	intergenic_circRNA	intergenic_circRNA	mRNA	NA	NA	NA	NA
circRNA2092	Chr11	2806226	2930838	-	1	intergenic	intergenic_circRNA	intergenic_circRNA	mRNA	NA	NA	NA	NA
circRNA2093	Chr11	2876122	2948403	-	1	intergenic	intergenic_circRNA	intergenic_circRNA	mRNA	NA	NA	NA	NA
circRNA2094	Chr11	5445148	5457494	+	1	intergenic	intergenic_circRNA	intergenic_circRNA	mRNA	NA	NA	NA	NA
circRNA2095	Chr13	12310152	12335899	-	1	intergenic	intergenic_circRNA	intergenic_circRNA	mRNA	NA	NA	NA	NA
circRNA2096	Chr14	4483464	4488622	+	1	intergenic	intergenic_circRNA	intergenic_circRNA	mRNA	NA	NA	NA	NA
circRNA2097	Chr14	9380871	9423693	+	1	intergenic	intergenic_circRNA	intergenic_circRNA	mRNA	NA	NA	NA	NA
circRNA2098	Chr15	62698	73900	+	1	intergenic	intergenic_circRNA	intergenic_circRNA	mRNA	NA	NA	NA	NA
circRNA2099	Chr15	1173634	1223458	-	1	intergenic	intergenic_circRNA	intergenic_circRNA	mRNA	NA	NA	NA	NA
circRNA21	Chr14	6597295	6598867	-	4	circRNA	Potri.014G083800.1	Potri.014G083800	mRNA	beta-amylase 2, chloroplastic [Populus trichocarpa]	GO:0000272(polysaccharide catabolic process);GO:0005737(cytoplasm);GO:0009507(chloroplast);GO:0009570(chloroplast stroma);GO:0016161(beta-amylase activity);GO:0102229(amylopectin maltohydrolase activity)	00500(Starch and sucrose metabolism)	EC:3.2.1.2
circRNA210	Chr04	2559937	2583950	-	1	intergenic	intergenic_circRNA	intergenic_circRNA	mRNA	NA	NA	NA	NA
circRNA2100	Chr15	3747309	3788862	+	1	intergenic	intergenic_circRNA	intergenic_circRNA	mRNA	NA	NA	NA	NA
circRNA2101	Chr16	1453227	1462673	+	1	intergenic	intergenic_circRNA	intergenic_circRNA	mRNA	NA	NA	NA	NA
circRNA2102	Chr17	125904	140970	-	1	intergenic	intergenic_circRNA	intergenic_circRNA	mRNA	NA	NA	NA	NA
circRNA2103	Chr17	12246194	12275133	+	1	intergenic	intergenic_circRNA	intergenic_circRNA	mRNA	NA	NA	NA	NA
circRNA2104	Chr17	13490397	13505703	+	1	intergenic	intergenic_circRNA	intergenic_circRNA	mRNA	NA	NA	NA	NA
circRNA2105	Chr19	1147439	1164398	-	1	intergenic	intergenic_circRNA	intergenic_circRNA	mRNA	NA	NA	NA	NA
circRNA2106	Chr19	9730684	9826012	-	1	intergenic	intergenic_circRNA	intergenic_circRNA	mRNA	NA	NA	NA	NA
circRNA2107	Chr19	10283023	10398056	+	1	intergenic	intergenic_circRNA	intergenic_circRNA	mRNA	NA	NA	NA	NA
circRNA2108	Chr19	10300591	10374714	+	1	intergenic	intergenic_circRNA	intergenic_circRNA	mRNA	NA	NA	NA	NA
circRNA2109	Chr19	15827875	15828072	-	1	intergenic	intergenic_circRNA	intergenic_circRNA	mRNA	NA	NA	NA	NA
circRNA211	Chr04	3068152	3084536	+	1	intergenic	intergenic_circRNA	intergenic_circRNA	mRNA	NA	NA	NA	NA
circRNA2110	scaffold_47	25680	73949	+	1	intergenic	intergenic_circRNA	intergenic_circRNA	mRNA	NA	NA	NA	NA
circRNA2111	scaffold_85	56154	74866	-	1	intergenic	intergenic_circRNA	intergenic_circRNA	mRNA	NA	NA	NA	NA
circRNA2112	Chr06	26741142	26742504	-	2	circRNA	Potri.006G264500.1	Potri.006G264500	mRNA	transmembrane 9 superfamily member 8 [Populus trichocarpa]	GO:0016021(integral component of membrane)	NA	NA
circRNA2113	Chr16	9380976	9384954	-	9	circRNA	Potri.016G097300.2	Potri.016G097300	mRNA	uncharacterized protein LOC18106261 isoform X4 [Populus trichocarpa]	GO:0003677(DNA binding);GO:0005515(protein binding);GO:0005634(nucleus);GO:0006355(regulation of transcription, DNA-templated);GO:0016746(transferase activity, transferring acyl groups);GO:0046872(metal ion binding)	04136(Autophagy - other eukaryotes)	NA
circRNA2114	Chr19	5186033	5189648	-	7	circRNA	Potri.019G044100.1	Potri.019G044100	mRNA	AUGMIN subunit 7 [Populus trichocarpa]	GO:0005515(protein binding);GO:0005876(spindle microtubule);GO:0007049(cell cycle);GO:0009524(phragmoplast);GO:0051011(microtubule minus-end binding);GO:0051301(cell division)	NA	NA
circRNA2115	Chr06	6204126	6204668	+	2	circRNA	Potri.006G082300.1	Potri.006G082300	mRNA	histone H2A [Populus trichocarpa]	GO:0000790(nuclear chromatin);GO:0003677(DNA binding);GO:0006342(chromatin silencing)	NA	NA
circRNA2116	Chr06	25100254	25100510	+	1	circRNA	Potri.006G242800.1	Potri.006G242800	mRNA	proline-rich receptor-like protein kinase PERK1 [Populus trichocarpa]	GO:0004672(protein kinase activity);GO:0004674(protein serine/threonine kinase activity);GO:0004675(transmembrane receptor protein serine/threonine kinase activity);GO:0005524(ATP binding);GO:0005886(plasma membrane);GO:0006468(protein phosphorylation);GO:0007166(cell surface receptor signaling pathway);GO:0009611(response to wounding);GO:0009620(response to fungus);GO:0016021(integral component …	NA	NA
circRNA2117	Chr14	12836878	12837042	-	1	circRNA	Potri.014G162800.1	Potri.014G162800	mRNA	NA	NA	NA	NA
circRNA2118	Chr15	12261417	12266114	+	12	circRNA	Potri.015G104600.1	Potri.015G104600	mRNA	coiled-coil domain-containing protein SCD2 isoform X1 [Populus trichocarpa]	GO:0000911(cytokinesis by cell plate formation);GO:0005886(plasma membrane);GO:0009507(chloroplast);GO:0009825(multidimensional cell growth);GO:0030136(clathrin-coated vesicle);GO:0040008(regulation of growth)	NA	NA
circRNA2119	Chr05	24795376	24798089	-	8	circRNA	Potri.005G242100.1	Potri.005G242100	mRNA	vacuolar protein sorting-associated protein 35B isoform X1 [Populus trichocarpa]	GO:0005770(late endosome);GO:0006886(intracellular protein transport);GO:0030904(retromer complex);GO:0042147(retrograde transport, endosome to Golgi)	04144(Endocytosis)	NA
circRNA212	Chr04	3070400	3087309	+	1	intergenic	intergenic_circRNA	intergenic_circRNA	mRNA	NA	NA	NA	NA
circRNA2120	Chr01	41112642	41112803	-	1	circRNA	Potri.001G392600.2	Potri.001G392600	mRNA	TPR repeat-containing thioredoxin TTL1 isoform X2 [Populus trichocarpa]	GO:0005634(nucleus);GO:0006970(response to osmotic stress);GO:0009651(response to salt stress);GO:0009737(response to abscisic acid);GO:0009738(abscisic acid-activated signaling pathway);GO:0009789(positive regulation of abscisic acid-activated signaling pathway);GO:0045454(cell redox homeostasis)	NA	NA
circRNA2121	Chr05	24853158	24854774	-	5	circRNA	Potri.005G243000.3	Potri.005G243000	mRNA	CO(2)-response secreted protease [Populus trichocarpa]	GO:0004252(serine-type endopeptidase activity);GO:0005618(cell wall)	04141(Protein processing in endoplasmic reticulum);04120(Ubiquitin mediated proteolysis)	NA
circRNA2122	Chr09	2520458	2523644	+	7	circRNA	Potri.009G014700.2	Potri.009G014700	mRNA	serine/threonine-protein phosphatase 6 regulatory subunit 3 isoform X2 [Populus trichocarpa]	GO:0008150(biological_process)	NA	NA
circRNA2123	Chr03	8400994	8401581	+	3	circRNA	Potri.003G056700.4	Potri.003G056700	mRNA	PREDICTED: N-alpha-acetyltransferase 16, NatA auxiliary subunit-like [Populus euphratica]	GO:0004596(peptide alpha-N-acetyltransferase activity);GO:0005737(cytoplasm);GO:0017196(N-terminal peptidyl-methionine acetylation)	NA	NA
circRNA2124	Chr01	43417015	43417180	+	1	circRNA	Potri.001G410500.2	Potri.001G410500	mRNA	WD repeat-containing protein 25 [Populus trichocarpa]	GO:0003674(molecular_function);GO:0005737(cytoplasm);GO:0005834(heterotrimeric G-protein complex);GO:0008150(biological_process);GO:0080008(Cul4-RING E3 ubiquitin ligase complex)	03040(Spliceosome)	NA
circRNA2125	Chr02	6351716	6353094	+	4	circRNA	Potri.002G089400.2	Potri.002G089400	mRNA	PREDICTED: uncharacterized protein LOC105127868 isoform X1 [Populus euphratica]	GO:0046331(lateral inhibition)	NA	NA
circRNA213	Chr04	3075252	3092350	+	1	intergenic	intergenic_circRNA	intergenic_circRNA	mRNA	NA	NA	NA	NA
circRNA214	Chr04	5218071	5225851	+	1	intergenic	intergenic_circRNA	intergenic_circRNA	mRNA	NA	NA	NA	NA
circRNA215	Chr04	5849175	5969175	-	1	intergenic	intergenic_circRNA	intergenic_circRNA	mRNA	NA	NA	NA	NA
circRNA216	Chr04	5854833	5865299	-	1	intergenic	intergenic_circRNA	intergenic_circRNA	mRNA	NA	NA	NA	NA
circRNA217	Chr04	5865150	5865299	-	1	intergenic	intergenic_circRNA	intergenic_circRNA	mRNA	NA	NA	NA	NA
circRNA218	Chr04	5865150	5985175	-	1	intergenic	intergenic_circRNA	intergenic_circRNA	mRNA	NA	NA	NA	NA
circRNA219	Chr04	5865150	5996129	-	1	intergenic	intergenic_circRNA	intergenic_circRNA	mRNA	NA	NA	NA	NA
circRNA22	Chr14	17514604	17520241	+	7	circRNA	Potri.014G191100.2	Potri.014G191100	mRNA	PREDICTED: HAUS augmin-like complex subunit 3 isoform X2 [Populus euphratica]	GO:0003674(molecular_function);GO:0005634(nucleus);GO:0005813(centrosome);GO:0005819(spindle);GO:0005874(microtubule);GO:0007098(centrosome cycle);GO:0009524(phragmoplast);GO:0051225(spindle assembly);GO:0051301(cell division);GO:0070652(HAUS complex);GO:0080175(phragmoplast microtubule organization)	NA	NA
circRNA220	Chr04	5871277	6029424	-	1	intergenic	intergenic_circRNA	intergenic_circRNA	mRNA	NA	NA	NA	NA
circRNA221	Chr04	6332063	6353081	-	1	intergenic	intergenic_circRNA	intergenic_circRNA	mRNA	NA	NA	NA	NA
circRNA222	Chr04	6338030	6353081	-	1	intergenic	intergenic_circRNA	intergenic_circRNA	mRNA	NA	NA	NA	NA
circRNA223	Chr04	6382228	6404766	+	1	intergenic	intergenic_circRNA	intergenic_circRNA	mRNA	NA	NA	NA	NA
circRNA224	Chr04	8114984	8124550	+	1	intergenic	intergenic_circRNA	intergenic_circRNA	mRNA	NA	NA	NA	NA
circRNA225	Chr04	8115363	8124948	+	1	intergenic	intergenic_circRNA	intergenic_circRNA	mRNA	NA	NA	NA	NA
circRNA226	Chr04	8341744	8360852	+	1	intergenic	intergenic_circRNA	intergenic_circRNA	mRNA	NA	NA	NA	NA
circRNA227	Chr04	10322016	10333032	-	1	intergenic	intergenic_circRNA	intergenic_circRNA	mRNA	NA	NA	NA	NA
circRNA228	Chr04	19643882	19670359	-	1	intergenic	intergenic_circRNA	intergenic_circRNA	mRNA	NA	NA	NA	NA
circRNA229	Chr04	19644056	19670567	-	1	intergenic	intergenic_circRNA	intergenic_circRNA	mRNA	NA	NA	NA	NA
circRNA23	Chr14	18320659	18320924	-	2	circRNA	Potri.014G194800.3	Potri.014G194800	mRNA	PREDICTED: uncharacterized protein LOC105118587 isoform X2 [Populus euphratica]	GO:0030027(lamellipodium);GO:0030335(positive regulation of cell migration);GO:0051638(barbed-end actin filament uncapping);GO:1902745(positive regulation of lamellipodium organization);GO:2000813(negative regulation of barbed-end actin filament capping)	NA	NA
circRNA230	Chr04	20597823	20779468	-	1	intergenic	intergenic_circRNA	intergenic_circRNA	mRNA	NA	NA	NA	NA
circRNA231	Chr04	20854224	20864959	-	1	intergenic	intergenic_circRNA	intergenic_circRNA	mRNA	NA	NA	NA	NA
circRNA232	Chr04	20859602	20868712	-	1	intergenic	intergenic_circRNA	intergenic_circRNA	mRNA	NA	NA	NA	NA
circRNA233	Chr04	20859602	20868715	-	1	intergenic	intergenic_circRNA	intergenic_circRNA	mRNA	NA	NA	NA	NA
circRNA234	Chr04	20863403	20875264	-	1	intergenic	intergenic_circRNA	intergenic_circRNA	mRNA	NA	NA	NA	NA
circRNA235	Chr04	21056019	21111542	+	1	intergenic	intergenic_circRNA	intergenic_circRNA	mRNA	NA	NA	NA	NA
circRNA236	Chr04	21056447	21112062	+	1	intergenic	intergenic_circRNA	intergenic_circRNA	mRNA	NA	NA	NA	NA
circRNA237	Chr04	21057670	21113148	+	1	intergenic	intergenic_circRNA	intergenic_circRNA	mRNA	NA	NA	NA	NA
circRNA238	Chr04	21058378	21114012	+	1	intergenic	intergenic_circRNA	intergenic_circRNA	mRNA	NA	NA	NA	NA
circRNA239	Chr04	21059185	21114829	+	1	intergenic	intergenic_circRNA	intergenic_circRNA	mRNA	NA	NA	NA	NA
circRNA24	Chr12	5507393	5507624	-	2	circRNA	Potri.012G054400.2	Potri.012G054400	mRNA	PREDICTED: kinesin-like protein NACK1 isoform X1 [Populus euphratica]	GO:0003777(microtubule motor activity);GO:0005871(kinesin complex);GO:0007018(microtubule-based movement);GO:0016887(ATPase activity)	NA	NA
circRNA240	Chr04	21766302	21779516	-	1	intergenic	intergenic_circRNA	intergenic_circRNA	mRNA	NA	NA	NA	NA
circRNA241	Chr04	23806781	23891681	-	1	intergenic	intergenic_circRNA	intergenic_circRNA	mRNA	NA	NA	NA	NA
circRNA242	Chr04	23814251	23893430	-	1	intergenic	intergenic_circRNA	intergenic_circRNA	mRNA	NA	NA	NA	NA
circRNA243	Chr05	16296	31226	+	1	intergenic	intergenic_circRNA	intergenic_circRNA	mRNA	NA	NA	NA	NA
circRNA244	Chr05	248206	257191	+	1	intergenic	intergenic_circRNA	intergenic_circRNA	mRNA	NA	NA	NA	NA
circRNA245	Chr05	248206	269429	+	1	intergenic	intergenic_circRNA	intergenic_circRNA	mRNA	NA	NA	NA	NA
circRNA246	Chr05	432484	556890	-	1	intergenic	intergenic_circRNA	intergenic_circRNA	mRNA	NA	NA	NA	NA
circRNA247	Chr05	432484	556903	-	1	intergenic	intergenic_circRNA	intergenic_circRNA	mRNA	NA	NA	NA	NA
circRNA248	Chr05	827082	889616	-	1	intergenic	intergenic_circRNA	intergenic_circRNA	mRNA	NA	NA	NA	NA
circRNA249	Chr05	860880	950900	+	1	intergenic	intergenic_circRNA	intergenic_circRNA	mRNA	NA	NA	NA	NA
circRNA25	Chr12	13051635	13052044	+	1	circRNA	Potri.012G106600.1	Potri.012G106600	mRNA	PREDICTED: magnesium protoporphyrin IX methyltransferase, chloroplastic-like [Populus euphratica]	GO:0005737(cytoplasm);GO:0008757(S-adenosylmethionine-dependent methyltransferase activity);GO:0032259(methylation)	00860(Porphyrin and chlorophyll metabolism)	EC:2.1.1.11
circRNA250	Chr05	2125612	2226262	-	1	intergenic	intergenic_circRNA	intergenic_circRNA	mRNA	NA	NA	NA	NA
circRNA251	Chr05	2127360	2227665	-	1	intergenic	intergenic_circRNA	intergenic_circRNA	mRNA	NA	NA	NA	NA
circRNA252	Chr05	2251559	2386295	-	1	intergenic	intergenic_circRNA	intergenic_circRNA	mRNA	NA	NA	NA	NA
circRNA253	Chr05	2272292	2337176	-	1	intergenic	intergenic_circRNA	intergenic_circRNA	mRNA	NA	NA	NA	NA
circRNA254	Chr05	2427483	2451450	+	1	intergenic	intergenic_circRNA	intergenic_circRNA	mRNA	NA	NA	NA	NA
circRNA255	Chr05	2436001	2451450	+	1	intergenic	intergenic_circRNA	intergenic_circRNA	mRNA	NA	NA	NA	NA
circRNA256	Chr05	2563259	2617122	+	1	intergenic	intergenic_circRNA	intergenic_circRNA	mRNA	NA	NA	NA	NA
circRNA257	Chr05	2566267	2620423	+	1	intergenic	intergenic_circRNA	intergenic_circRNA	mRNA	NA	NA	NA	NA
circRNA258	Chr05	3005546	3161624	+	1	intergenic	intergenic_circRNA	intergenic_circRNA	mRNA	NA	NA	NA	NA
circRNA259	Chr05	3009951	3091444	+	1	intergenic	intergenic_circRNA	intergenic_circRNA	mRNA	NA	NA	NA	NA
circRNA26	Chr13	1634160	1634827	-	2	circRNA	Potri.013G025200.1	Potri.013G025200	mRNA	uncharacterized protein LOC7473865 isoform X1 [Populus trichocarpa]	GO:0003677(DNA binding);GO:0005634(nucleus);GO:0008150(biological_process)	NA	NA
circRNA260	Chr05	3010850	3026629	+	1	intergenic	intergenic_circRNA	intergenic_circRNA	mRNA	NA	NA	NA	NA
circRNA261	Chr05	3010850	3055094	+	1	intergenic	intergenic_circRNA	intergenic_circRNA	mRNA	NA	NA	NA	NA
circRNA262	Chr05	3010850	3111007	+	1	intergenic	intergenic_circRNA	intergenic_circRNA	mRNA	NA	NA	NA	NA
circRNA263	Chr05	3010850	3146029	+	1	intergenic	intergenic_circRNA	intergenic_circRNA	mRNA	NA	NA	NA	NA
circRNA264	Chr05	3010850	3165761	+	1	intergenic	intergenic_circRNA	intergenic_circRNA	mRNA	NA	NA	NA	NA
circRNA265	Chr05	3054267	3162500	+	1	intergenic	intergenic_circRNA	intergenic_circRNA	mRNA	NA	NA	NA	NA
circRNA266	Chr05	3090704	3108082	+	1	intergenic	intergenic_circRNA	intergenic_circRNA	mRNA	NA	NA	NA	NA
circRNA267	Chr05	3090704	3141080	+	1	intergenic	intergenic_circRNA	intergenic_circRNA	mRNA	NA	NA	NA	NA
circRNA268	Chr05	3090704	3161624	+	1	intergenic	intergenic_circRNA	intergenic_circRNA	mRNA	NA	NA	NA	NA
circRNA269	Chr05	3106433	3161624	+	1	intergenic	intergenic_circRNA	intergenic_circRNA	mRNA	NA	NA	NA	NA
circRNA27	Chr13	8650987	8651600	+	3	circRNA	Potri.013G088100.1	Potri.013G088100	mRNA	PREDICTED: protein LUTEIN DEFICIENT 5, chloroplastic [Populus euphratica]	GO:0005506(iron ion binding);GO:0009507(chloroplast);GO:0009941(chloroplast envelope);GO:0010291(carotene beta-ring hydroxylase activity);GO:0016117(carotenoid biosynthetic process);GO:0016123(xanthophyll biosynthetic process);GO:0016705(oxidoreductase activity, acting on paired donors, with incorporation or reduction of molecular oxygen);GO:0019825(oxygen binding);GO:0020037(heme binding);GO:005…	00906(Carotenoid biosynthesis)	NA
circRNA270	Chr05	3111094	3165761	+	1	intergenic	intergenic_circRNA	intergenic_circRNA	mRNA	NA	NA	NA	NA
circRNA271	Chr05	3141216	3161624	+	1	intergenic	intergenic_circRNA	intergenic_circRNA	mRNA	NA	NA	NA	NA
circRNA272	Chr05	3508819	3526303	-	1	intergenic	intergenic_circRNA	intergenic_circRNA	mRNA	NA	NA	NA	NA
circRNA273	Chr05	4232401	4240292	+	1	intergenic	intergenic_circRNA	intergenic_circRNA	mRNA	NA	NA	NA	NA
circRNA274	Chr05	4234218	4241809	+	1	intergenic	intergenic_circRNA	intergenic_circRNA	mRNA	NA	NA	NA	NA
circRNA275	Chr05	8010587	8023280	-	1	intergenic	intergenic_circRNA	intergenic_circRNA	mRNA	NA	NA	NA	NA
circRNA276	Chr05	10171663	10185340	-	1	intergenic	intergenic_circRNA	intergenic_circRNA	mRNA	NA	NA	NA	NA
circRNA277	Chr05	10175282	10188592	-	1	intergenic	intergenic_circRNA	intergenic_circRNA	mRNA	NA	NA	NA	NA
circRNA278	Chr05	10646513	10806977	+	1	intergenic	intergenic_circRNA	intergenic_circRNA	mRNA	NA	NA	NA	NA
circRNA279	Chr05	10832641	10847622	-	1	intergenic	intergenic_circRNA	intergenic_circRNA	mRNA	NA	NA	NA	NA
circRNA28	Chr13	9223795	9223998	+	1	circRNA	Potri.013G088600.1	Potri.013G088600	mRNA	protein EXPORTIN 1A isoform X2 [Populus trichocarpa]	GO:0000055(ribosomal large subunit export from nucleus);GO:0000056(ribosomal small subunit export from nucleus);GO:0005049(nuclear export signal receptor activity);GO:0005515(protein binding);GO:0005634(nucleus);GO:0005643(nuclear pore);GO:0005737(cytoplasm);GO:0005829(cytosol);GO:0006611(protein export from nucleus);GO:0008536(Ran GTPase binding);GO:0009408(response to heat);GO:0009553(embryo sa…	03013(RNA transport);03008(Ribosome biogenesis in eukaryotes)	NA
circRNA280	Chr05	25032457	25042355	+	1	intergenic	intergenic_circRNA	intergenic_circRNA	mRNA	NA	NA	NA	NA
circRNA281	Chr05	25033360	25043732	+	1	intergenic	intergenic_circRNA	intergenic_circRNA	mRNA	NA	NA	NA	NA
circRNA282	Chr06	451618	464128	+	1	intergenic	intergenic_circRNA	intergenic_circRNA	mRNA	NA	NA	NA	NA
circRNA283	Chr06	774137	806970	-	1	intergenic	intergenic_circRNA	intergenic_circRNA	mRNA	NA	NA	NA	NA
circRNA284	Chr06	774137	916237	-	1	intergenic	intergenic_circRNA	intergenic_circRNA	mRNA	NA	NA	NA	NA
circRNA285	Chr06	796365	879288	-	1	intergenic	intergenic_circRNA	intergenic_circRNA	mRNA	NA	NA	NA	NA
circRNA286	Chr06	1206372	1333057	-	1	intergenic	intergenic_circRNA	intergenic_circRNA	mRNA	NA	NA	NA	NA
circRNA287	Chr06	1206372	1357307	-	1	intergenic	intergenic_circRNA	intergenic_circRNA	mRNA	NA	NA	NA	NA
circRNA288	Chr06	1276389	1279164	-	1	intergenic	intergenic_circRNA	intergenic_circRNA	mRNA	NA	NA	NA	NA
circRNA289	Chr06	1276389	1282068	-	1	intergenic	intergenic_circRNA	intergenic_circRNA	mRNA	NA	NA	NA	NA
circRNA29	Chr17	494501	496978	+	6	circRNA	Potri.017G007200.1	Potri.017G007200	mRNA	PREDICTED: general transcription factor 3C polypeptide 5-like isoform X2 [Populus euphratica]	GO:0003674(molecular_function);GO:0005634(nucleus);GO:0008150(biological_process)	NA	NA
circRNA290	Chr06	1855869	2020094	+	1	intergenic	intergenic_circRNA	intergenic_circRNA	mRNA	NA	NA	NA	NA
circRNA291	Chr06	1858660	2023462	+	1	intergenic	intergenic_circRNA	intergenic_circRNA	mRNA	NA	NA	NA	NA
circRNA292	Chr06	4093442	4100567	-	1	intergenic	intergenic_circRNA	intergenic_circRNA	mRNA	NA	NA	NA	NA
circRNA293	Chr06	4093801	4100567	-	1	intergenic	intergenic_circRNA	intergenic_circRNA	mRNA	NA	NA	NA	NA
circRNA294	Chr06	4224592	4230166	+	1	intergenic	intergenic_circRNA	intergenic_circRNA	mRNA	NA	NA	NA	NA
circRNA295	Chr06	4474350	4491464	-	1	intergenic	intergenic_circRNA	intergenic_circRNA	mRNA	NA	NA	NA	NA
circRNA296	Chr06	4474835	4491895	-	1	intergenic	intergenic_circRNA	intergenic_circRNA	mRNA	NA	NA	NA	NA
circRNA297	Chr06	4486433	4655654	+	1	intergenic	intergenic_circRNA	intergenic_circRNA	mRNA	NA	NA	NA	NA
circRNA298	Chr06	5977621	5992034	-	1	intergenic	intergenic_circRNA	intergenic_circRNA	mRNA	NA	NA	NA	NA
circRNA299	Chr06	5978812	5993066	-	1	intergenic	intergenic_circRNA	intergenic_circRNA	mRNA	NA	NA	NA	NA
circRNA3	Chr05	1678889	1679765	-	3	circRNA	Potri.005G021700.1	Potri.005G021700	mRNA	topless-related protein 3 [Populus trichocarpa]	GO:0005515(protein binding);GO:0005634(nucleus);GO:0006351(transcription, DNA-templated);GO:0006355(regulation of transcription, DNA-templated);GO:0010072(primary shoot apical meristem specification)	NA	NA
circRNA30	Chr17	495215	498750	+	7	circRNA	Potri.017G007200.1	Potri.017G007200	mRNA	PREDICTED: general transcription factor 3C polypeptide 5-like isoform X2 [Populus euphratica]	GO:0003674(molecular_function);GO:0005634(nucleus);GO:0008150(biological_process)	NA	NA
circRNA300	Chr06	7242148	7250096	-	1	intergenic	intergenic_circRNA	intergenic_circRNA	mRNA	NA	NA	NA	NA
circRNA301	Chr06	7403970	7418308	+	1	intergenic	intergenic_circRNA	intergenic_circRNA	mRNA	NA	NA	NA	NA
circRNA302	Chr06	7404352	7411074	+	1	intergenic	intergenic_circRNA	intergenic_circRNA	mRNA	NA	NA	NA	NA
circRNA303	Chr06	7946819	7951056	+	1	intergenic	intergenic_circRNA	intergenic_circRNA	mRNA	NA	NA	NA	NA
circRNA304	Chr06	7946828	7951056	+	1	intergenic	intergenic_circRNA	intergenic_circRNA	mRNA	NA	NA	NA	NA
circRNA305	Chr06	10439414	10445304	-	1	intergenic	intergenic_circRNA	intergenic_circRNA	mRNA	NA	NA	NA	NA
circRNA306	Chr06	10440090	10445958	-	1	intergenic	intergenic_circRNA	intergenic_circRNA	mRNA	NA	NA	NA	NA
circRNA307	Chr06	11039245	11054438	-	1	intergenic	intergenic_circRNA	intergenic_circRNA	mRNA	NA	NA	NA	NA
circRNA308	Chr06	11041201	11055953	-	1	intergenic	intergenic_circRNA	intergenic_circRNA	mRNA	NA	NA	NA	NA
circRNA309	Chr06	11042600	11056502	-	1	intergenic	intergenic_circRNA	intergenic_circRNA	mRNA	NA	NA	NA	NA
circRNA31	Chr17	2854420	2858312	+	7	circRNA	Potri.017G033200.2	Potri.017G033200	mRNA	PREDICTED: probable isoleucine--tRNA ligase, cytoplasmic isoform X2 [Populus euphratica]	GO:0004822(isoleucine-tRNA ligase activity);GO:0005829(cytosol);GO:0006428(isoleucyl-tRNA aminoacylation)	00970(Aminoacyl-tRNA biosynthesis)	EC:6.1.1.5
circRNA310	Chr06	11050946	11064879	-	1	intergenic	intergenic_circRNA	intergenic_circRNA	mRNA	NA	NA	NA	NA
circRNA311	Chr06	12535728	12567283	-	1	intergenic	intergenic_circRNA	intergenic_circRNA	mRNA	NA	NA	NA	NA
circRNA312	Chr06	17085905	17124565	+	1	intergenic	intergenic_circRNA	intergenic_circRNA	mRNA	NA	NA	NA	NA
circRNA313	Chr06	17582893	17597165	+	1	intergenic	intergenic_circRNA	intergenic_circRNA	mRNA	NA	NA	NA	NA
circRNA314	Chr06	22593144	22600987	+	1	intergenic	intergenic_circRNA	intergenic_circRNA	mRNA	NA	NA	NA	NA
circRNA315	Chr06	24480966	24498292	+	1	intergenic	intergenic_circRNA	intergenic_circRNA	mRNA	NA	NA	NA	NA
circRNA316	Chr06	24513307	24519369	-	1	intergenic	intergenic_circRNA	intergenic_circRNA	mRNA	NA	NA	NA	NA
circRNA317	Chr06	26880749	26881169	+	1	intergenic	intergenic_circRNA	intergenic_circRNA	mRNA	NA	NA	NA	NA
circRNA318	Chr06	27092434	27207587	-	1	intergenic	intergenic_circRNA	intergenic_circRNA	mRNA	NA	NA	NA	NA
circRNA319	Chr06	27092757	27208001	-	1	intergenic	intergenic_circRNA	intergenic_circRNA	mRNA	NA	NA	NA	NA
circRNA32	Chr17	3178158	3179174	+	3	circRNA	Potri.017G039100.2	Potri.017G039100	mRNA	midasin isoform X2 [Populus trichocarpa]	GO:0004175(endopeptidase activity);GO:0005634(nucleus);GO:0016926(protein desumoylation);GO:0016929(SUMO-specific protease activity)	03008(Ribosome biogenesis in eukaryotes)	NA
circRNA320	Chr06	27275964	27433845	-	1	intergenic	intergenic_circRNA	intergenic_circRNA	mRNA	NA	NA	NA	NA
circRNA321	Chr06	27275964	27435251	-	1	intergenic	intergenic_circRNA	intergenic_circRNA	mRNA	NA	NA	NA	NA
circRNA322	Chr06	27278894	27324642	-	1	intergenic	intergenic_circRNA	intergenic_circRNA	mRNA	NA	NA	NA	NA
circRNA323	Chr06	27281320	27450784	-	1	intergenic	intergenic_circRNA	intergenic_circRNA	mRNA	NA	NA	NA	NA
circRNA324	Chr06	27848915	27888449	-	1	intergenic	intergenic_circRNA	intergenic_circRNA	mRNA	NA	NA	NA	NA
circRNA325	Chr06	27893031	27898477	+	1	intergenic	intergenic_circRNA	intergenic_circRNA	mRNA	NA	NA	NA	NA
circRNA326	Chr06	27893713	27898717	+	1	intergenic	intergenic_circRNA	intergenic_circRNA	mRNA	NA	NA	NA	NA
circRNA327	Chr07	111549	122349	-	1	intergenic	intergenic_circRNA	intergenic_circRNA	mRNA	NA	NA	NA	NA
circRNA328	Chr07	945817	952990	+	1	intergenic	intergenic_circRNA	intergenic_circRNA	mRNA	NA	NA	NA	NA
circRNA329	Chr07	1007717	1014669	-	1	intergenic	intergenic_circRNA	intergenic_circRNA	mRNA	NA	NA	NA	NA
circRNA33	Chr17	10278057	10278336	-	2	circRNA	Potri.017G085400.3	Potri.017G085400	mRNA	polypyrimidine tract-binding protein homolog 1 isoform X3 [Populus trichocarpa]	GO:0000381(regulation of alternative mRNA splicing, via spliceosome);GO:0000932(P-body);GO:0003676(nucleic acid binding);GO:0003723(RNA binding);GO:0005634(nucleus);GO:0005737(cytoplasm);GO:0006397(mRNA processing);GO:0006417(regulation of translation);GO:0008380(RNA splicing);GO:0009845(seed germination);GO:0009846(pollen germination);GO:0043484(regulation of RNA splicing)	NA	NA
circRNA330	Chr07	3074723	3118138	+	1	intergenic	intergenic_circRNA	intergenic_circRNA	mRNA	NA	NA	NA	NA
circRNA331	Chr07	3252114	3268670	-	1	intergenic	intergenic_circRNA	intergenic_circRNA	mRNA	NA	NA	NA	NA
circRNA332	Chr07	3252502	3269117	-	1	intergenic	intergenic_circRNA	intergenic_circRNA	mRNA	NA	NA	NA	NA
circRNA333	Chr07	5845776	5873576	+	1	intergenic	intergenic_circRNA	intergenic_circRNA	mRNA	NA	NA	NA	NA
circRNA334	Chr07	5962611	5977209	+	1	intergenic	intergenic_circRNA	intergenic_circRNA	mRNA	NA	NA	NA	NA
circRNA335	Chr07	9637547	9652262	+	1	intergenic	intergenic_circRNA	intergenic_circRNA	mRNA	NA	NA	NA	NA
circRNA336	Chr07	13183654	13199771	-	1	intergenic	intergenic_circRNA	intergenic_circRNA	mRNA	NA	NA	NA	NA
circRNA337	Chr07	13185092	13201174	-	1	intergenic	intergenic_circRNA	intergenic_circRNA	mRNA	NA	NA	NA	NA
circRNA338	Chr07	14064898	14069937	+	1	intergenic	intergenic_circRNA	intergenic_circRNA	mRNA	NA	NA	NA	NA
circRNA339	Chr07	14213634	14233910	-	1	intergenic	intergenic_circRNA	intergenic_circRNA	mRNA	NA	NA	NA	NA
circRNA34	Chr16	3590044	3590256	+	1	circRNA	Potri.016G054900.2	Potri.016G054900	mRNA	cellulose synthase [Populus tomentosa]	GO:0000977(RNA polymerase II regulatory region sequence-specific DNA binding);GO:0005515(protein binding);GO:0005768(endosome);GO:0005794(Golgi apparatus);GO:0005802(trans-Golgi network);GO:0005886(plasma membrane);GO:0006952(defense response);GO:0009506(plasmodesma);GO:0009809(lignin biosynthetic process);GO:0009833(plant-type primary cell wall biogenesis);GO:0009834(plant-type secondary cell wa…	NA	NA
circRNA340	Chr07	15242016	15276707	+	1	intergenic	intergenic_circRNA	intergenic_circRNA	mRNA	NA	NA	NA	NA
circRNA341	Chr07	15242016	15311655	+	1	intergenic	intergenic_circRNA	intergenic_circRNA	mRNA	NA	NA	NA	NA
circRNA342	Chr07	15356463	15362215	-	1	intergenic	intergenic_circRNA	intergenic_circRNA	mRNA	NA	NA	NA	NA
circRNA343	Chr08	1099786	1108070	-	1	intergenic	intergenic_circRNA	intergenic_circRNA	mRNA	NA	NA	NA	NA
circRNA344	Chr08	1100567	1108455	-	1	intergenic	intergenic_circRNA	intergenic_circRNA	mRNA	NA	NA	NA	NA
circRNA345	Chr08	1183506	1232114	+	1	intergenic	intergenic_circRNA	intergenic_circRNA	mRNA	NA	NA	NA	NA
circRNA346	Chr08	1184197	1232114	+	1	intergenic	intergenic_circRNA	intergenic_circRNA	mRNA	NA	NA	NA	NA
circRNA347	Chr08	1184538	1220323	+	1	intergenic	intergenic_circRNA	intergenic_circRNA	mRNA	NA	NA	NA	NA
circRNA348	Chr08	1184538	1225951	+	1	intergenic	intergenic_circRNA	intergenic_circRNA	mRNA	NA	NA	NA	NA
circRNA349	Chr08	1185138	1226465	+	1	intergenic	intergenic_circRNA	intergenic_circRNA	mRNA	NA	NA	NA	NA
circRNA35	Chr16	9248738	9249758	+	2	circRNA	Potri.016G096500.6	Potri.016G096500	mRNA	E3 ubiquitin-protein ligase UPL7 isoform X1 [Populus trichocarpa]	GO:0004842(ubiquitin-protein transferase activity);GO:0005634(nucleus);GO:0005737(cytoplasm)	04120(Ubiquitin mediated proteolysis)	EC:2.3.2.26
circRNA350	Chr08	2055136	2068864	-	1	intergenic	intergenic_circRNA	intergenic_circRNA	mRNA	NA	NA	NA	NA
circRNA351	Chr08	2436071	2443399	+	1	intergenic	intergenic_circRNA	intergenic_circRNA	mRNA	NA	NA	NA	NA
circRNA352	Chr08	3952334	3958366	-	1	intergenic	intergenic_circRNA	intergenic_circRNA	mRNA	NA	NA	NA	NA
circRNA353	Chr08	3953209	3958848	-	1	intergenic	intergenic_circRNA	intergenic_circRNA	mRNA	NA	NA	NA	NA
circRNA354	Chr08	6192895	6211390	+	1	intergenic	intergenic_circRNA	intergenic_circRNA	mRNA	NA	NA	NA	NA
circRNA355	Chr08	8789704	8794650	+	1	intergenic	intergenic_circRNA	intergenic_circRNA	mRNA	NA	NA	NA	NA
circRNA356	Chr08	12603163	12669994	-	1	intergenic	intergenic_circRNA	intergenic_circRNA	mRNA	NA	NA	NA	NA
circRNA357	Chr08	13810946	13816598	+	1	intergenic	intergenic_circRNA	intergenic_circRNA	mRNA	NA	NA	NA	NA
circRNA358	Chr09	4857303	4864748	+	1	intergenic	intergenic_circRNA	intergenic_circRNA	mRNA	NA	NA	NA	NA
circRNA359	Chr09	5347211	5372562	-	1	intergenic	intergenic_circRNA	intergenic_circRNA	mRNA	NA	NA	NA	NA
circRNA36	Chr16	9380975	9385001	-	10	circRNA	Potri.016G097300.1	Potri.016G097300	mRNA	uncharacterized protein LOC18106261 isoform X4 [Populus trichocarpa]	GO:0003677(DNA binding);GO:0005515(protein binding);GO:0005634(nucleus);GO:0006355(regulation of transcription, DNA-templated);GO:0016746(transferase activity, transferring acyl groups);GO:0046872(metal ion binding)	04136(Autophagy - other eukaryotes)	NA
circRNA360	Chr09	5362753	5372764	-	1	intergenic	intergenic_circRNA	intergenic_circRNA	mRNA	NA	NA	NA	NA
circRNA361	Chr09	6183704	6195621	+	1	intergenic	intergenic_circRNA	intergenic_circRNA	mRNA	NA	NA	NA	NA
circRNA362	Chr09	6190741	6204635	-	1	intergenic	intergenic_circRNA	intergenic_circRNA	mRNA	NA	NA	NA	NA
circRNA363	Chr09	6425331	6448972	-	1	intergenic	intergenic_circRNA	intergenic_circRNA	mRNA	NA	NA	NA	NA
circRNA364	Chr09	6426716	6450110	-	1	intergenic	intergenic_circRNA	intergenic_circRNA	mRNA	NA	NA	NA	NA
circRNA365	Chr09	6449061	6461478	-	1	intergenic	intergenic_circRNA	intergenic_circRNA	mRNA	NA	NA	NA	NA
circRNA366	Chr09	6663292	6681023	-	1	intergenic	intergenic_circRNA	intergenic_circRNA	mRNA	NA	NA	NA	NA
circRNA367	Chr09	7267042	7273686	-	1	intergenic	intergenic_circRNA	intergenic_circRNA	mRNA	NA	NA	NA	NA
circRNA368	Chr09	11279920	11305878	-	1	intergenic	intergenic_circRNA	intergenic_circRNA	mRNA	NA	NA	NA	NA
circRNA369	Chr09	11280238	11306182	-	1	intergenic	intergenic_circRNA	intergenic_circRNA	mRNA	NA	NA	NA	NA
circRNA37	Chr16	9381296	9385001	-	9	circRNA	Potri.016G097300.1	Potri.016G097300	mRNA	uncharacterized protein LOC18106261 isoform X4 [Populus trichocarpa]	GO:0003677(DNA binding);GO:0005515(protein binding);GO:0005634(nucleus);GO:0006355(regulation of transcription, DNA-templated);GO:0016746(transferase activity, transferring acyl groups);GO:0046872(metal ion binding)	04136(Autophagy - other eukaryotes)	NA
circRNA370	Chr09	11286322	11305878	-	1	intergenic	intergenic_circRNA	intergenic_circRNA	mRNA	NA	NA	NA	NA
circRNA371	Chr09	12004637	12014261	+	1	intergenic	intergenic_circRNA	intergenic_circRNA	mRNA	NA	NA	NA	NA
circRNA372	Chr09	12007584	12017190	+	1	intergenic	intergenic_circRNA	intergenic_circRNA	mRNA	NA	NA	NA	NA
circRNA373	Chr09	12043621	12061983	-	1	intergenic	intergenic_circRNA	intergenic_circRNA	mRNA	NA	NA	NA	NA
circRNA374	Chr09	12084712	12208875	-	1	intergenic	intergenic_circRNA	intergenic_circRNA	mRNA	NA	NA	NA	NA
circRNA375	Chr09	12677087	12696886	+	1	intergenic	intergenic_circRNA	intergenic_circRNA	mRNA	NA	NA	NA	NA
circRNA376	Chr10	7443967	7449755	-	1	intergenic	intergenic_circRNA	intergenic_circRNA	mRNA	NA	NA	NA	NA
circRNA377	Chr10	7444280	7450151	-	1	intergenic	intergenic_circRNA	intergenic_circRNA	mRNA	NA	NA	NA	NA
circRNA378	Chr10	7446633	7451558	-	1	intergenic	intergenic_circRNA	intergenic_circRNA	mRNA	NA	NA	NA	NA
circRNA379	Chr10	7925799	7940507	-	1	intergenic	intergenic_circRNA	intergenic_circRNA	mRNA	NA	NA	NA	NA
circRNA38	Chr15	1276435	1276647	+	1	circRNA	Potri.015G017500.1	Potri.015G017500	mRNA	PREDICTED: glutamate synthase 1 [NADH], chloroplastic isoform X1 [Populus euphratica]	GO:0005737(cytoplasm);GO:0006537(glutamate biosynthetic process);GO:0015930(glutamate synthase activity);GO:0019676(ammonia assimilation cycle)	00910(Nitrogen metabolism);00250(Alanine, aspartate and glutamate metabolism)	EC:1.4.1.14
circRNA380	Chr10	8814146	8858365	-	1	intergenic	intergenic_circRNA	intergenic_circRNA	mRNA	NA	NA	NA	NA
circRNA381	Chr10	8840179	8886676	-	1	intergenic	intergenic_circRNA	intergenic_circRNA	mRNA	NA	NA	NA	NA
circRNA382	Chr10	9432991	9480996	-	1	intergenic	intergenic_circRNA	intergenic_circRNA	mRNA	NA	NA	NA	NA
circRNA383	Chr10	9439584	9479136	-	1	intergenic	intergenic_circRNA	intergenic_circRNA	mRNA	NA	NA	NA	NA
circRNA384	Chr10	9440642	9480164	-	1	intergenic	intergenic_circRNA	intergenic_circRNA	mRNA	NA	NA	NA	NA
circRNA385	Chr10	10190263	10196295	-	1	intergenic	intergenic_circRNA	intergenic_circRNA	mRNA	NA	NA	NA	NA
circRNA386	Chr10	10431731	10443538	+	1	intergenic	intergenic_circRNA	intergenic_circRNA	mRNA	NA	NA	NA	NA
circRNA387	Chr10	11204252	11216470	+	1	intergenic	intergenic_circRNA	intergenic_circRNA	mRNA	NA	NA	NA	NA
circRNA388	Chr10	14856953	14863794	-	1	intergenic	intergenic_circRNA	intergenic_circRNA	mRNA	NA	NA	NA	NA
circRNA389	Chr10	16116586	16128937	+	1	intergenic	intergenic_circRNA	intergenic_circRNA	mRNA	NA	NA	NA	NA
circRNA39	Chr15	2346148	2347153	+	2	circRNA	Potri.015G029000.1	Potri.015G029000	mRNA	LOW QUALITY PROTEIN: protein argonaute 1 [Populus trichocarpa]	GO:0005515(protein binding)	NA	NA
circRNA390	Chr10	16118217	16130592	+	1	intergenic	intergenic_circRNA	intergenic_circRNA	mRNA	NA	NA	NA	NA
circRNA391	Chr10	16881678	16931629	+	1	intergenic	intergenic_circRNA	intergenic_circRNA	mRNA	NA	NA	NA	NA
circRNA392	Chr10	16903260	16935201	+	1	intergenic	intergenic_circRNA	intergenic_circRNA	mRNA	NA	NA	NA	NA
circRNA393	Chr10	19094927	19098329	-	1	intergenic	intergenic_circRNA	intergenic_circRNA	mRNA	NA	NA	NA	NA
circRNA394	Chr10	21029856	21048169	-	1	intergenic	intergenic_circRNA	intergenic_circRNA	mRNA	NA	NA	NA	NA
circRNA395	Chr10	21029856	21048197	-	1	intergenic	intergenic_circRNA	intergenic_circRNA	mRNA	NA	NA	NA	NA
circRNA396	Chr10	22415783	22420306	+	1	intergenic	intergenic_circRNA	intergenic_circRNA	mRNA	NA	NA	NA	NA
circRNA397	Chr11	170149	183617	-	1	intergenic	intergenic_circRNA	intergenic_circRNA	mRNA	NA	NA	NA	NA
circRNA398	Chr11	396339	494690	+	1	intergenic	intergenic_circRNA	intergenic_circRNA	mRNA	NA	NA	NA	NA
circRNA399	Chr11	954512	1043767	+	1	intergenic	intergenic_circRNA	intergenic_circRNA	mRNA	NA	NA	NA	NA
circRNA4	Chr05	9657599	9658152	-	3	circRNA	Potri.005G123900.2	Potri.005G123900	mRNA	succinate dehydrogenase [ubiquinone] flavoprotein subunit 1, mitochondrial [Populus trichocarpa]	GO:0000104(succinate dehydrogenase activity);GO:0005524(ATP binding);GO:0005618(cell wall);GO:0005739(mitochondrion);GO:0005749(mitochondrial respiratory chain complex II, succinate dehydrogenase complex (ubiquinone));GO:0005794(Golgi apparatus);GO:0006099(tricarboxylic acid cycle);GO:0006121(mitochondrial electron transport, succinate to ubiquinone);GO:0008177(succinate dehydrogenase (ubiquinone…	00020(Citrate cycle (TCA cycle));00190(Oxidative phosphorylation)	EC:1.3.5.1
circRNA40	Chr15	11080273	11080872	+	3	circRNA	Potri.015G088200.2	Potri.015G088200	mRNA	probable Ufm1-specific protease [Populus trichocarpa]	GO:0071567(UFM1 hydrolase activity)	NA	NA
circRNA400	Chr11	2129023	2143006	+	1	intergenic	intergenic_circRNA	intergenic_circRNA	mRNA	NA	NA	NA	NA
circRNA401	Chr11	2133331	2143006	+	1	intergenic	intergenic_circRNA	intergenic_circRNA	mRNA	NA	NA	NA	NA
circRNA402	Chr11	2378676	2396260	+	1	intergenic	intergenic_circRNA	intergenic_circRNA	mRNA	NA	NA	NA	NA
circRNA403	Chr11	2394799	2499054	+	1	intergenic	intergenic_circRNA	intergenic_circRNA	mRNA	NA	NA	NA	NA
circRNA404	Chr11	3144112	3173658	-	1	intergenic	intergenic_circRNA	intergenic_circRNA	mRNA	NA	NA	NA	NA
circRNA405	Chr11	3194722	3297468	-	1	intergenic	intergenic_circRNA	intergenic_circRNA	mRNA	NA	NA	NA	NA
circRNA406	Chr11	3206893	3274114	-	1	intergenic	intergenic_circRNA	intergenic_circRNA	mRNA	NA	NA	NA	NA
circRNA407	Chr11	3234882	3297468	-	1	intergenic	intergenic_circRNA	intergenic_circRNA	mRNA	NA	NA	NA	NA
circRNA408	Chr11	4291526	4304745	-	1	intergenic	intergenic_circRNA	intergenic_circRNA	mRNA	NA	NA	NA	NA
circRNA409	Chr11	4291526	4314338	-	1	intergenic	intergenic_circRNA	intergenic_circRNA	mRNA	NA	NA	NA	NA
circRNA41	Chr19	7582496	7584172	+	3	circRNA	Potri.019G050600.2	Potri.019G050600	mRNA	serine/arginine-rich splicing factor RSZ21 isoform X1 [Populus trichocarpa]	GO:0000398(mRNA splicing, via spliceosome);GO:0003676(nucleic acid binding);GO:0005515(protein binding);GO:0005634(nucleus);GO:0005681(spliceosomal complex);GO:0008270(zinc ion binding);GO:0016607(nuclear speck)	03040(Spliceosome)	NA
circRNA410	Chr11	4304294	4313777	-	1	intergenic	intergenic_circRNA	intergenic_circRNA	mRNA	NA	NA	NA	NA
circRNA411	Chr11	5275297	5295338	-	1	intergenic	intergenic_circRNA	intergenic_circRNA	mRNA	NA	NA	NA	NA
circRNA412	Chr11	9584540	9668595	-	1	intergenic	intergenic_circRNA	intergenic_circRNA	mRNA	NA	NA	NA	NA
circRNA413	Chr11	11038442	11085401	-	1	intergenic	intergenic_circRNA	intergenic_circRNA	mRNA	NA	NA	NA	NA
circRNA414	Chr11	12086662	12104329	+	1	intergenic	intergenic_circRNA	intergenic_circRNA	mRNA	NA	NA	NA	NA
circRNA415	Chr11	12605282	12611612	+	1	intergenic	intergenic_circRNA	intergenic_circRNA	mRNA	NA	NA	NA	NA
circRNA416	Chr11	12712533	12719846	+	1	intergenic	intergenic_circRNA	intergenic_circRNA	mRNA	NA	NA	NA	NA
circRNA417	Chr11	13021947	13038475	-	1	intergenic	intergenic_circRNA	intergenic_circRNA	mRNA	NA	NA	NA	NA
circRNA418	Chr11	14262124	14282256	-	1	intergenic	intergenic_circRNA	intergenic_circRNA	mRNA	NA	NA	NA	NA
circRNA419	Chr11	14300273	14306894	-	1	intergenic	intergenic_circRNA	intergenic_circRNA	mRNA	NA	NA	NA	NA
circRNA42	Chr18	1664633	1664874	+	1	circRNA	Potri.018G021100.1	Potri.018G021100	mRNA	hypothetical protein POPTR_018G021100 [Populus trichocarpa]	GO:0003677(DNA binding);GO:0003678(DNA helicase activity);GO:0004386(helicase activity);GO:0005524(ATP binding);GO:0005634(nucleus);GO:0006338(chromatin remodeling);GO:0008283(cell proliferation);GO:0009733(response to auxin);GO:0009736(cytokinin-activated signaling pathway);GO:0009739(response to gibberellin);GO:0009788(negative regulation of abscisic acid-activated signaling pathway);GO:0016569…	NA	NA
circRNA420	Chr11	14548015	14565385	-	1	intergenic	intergenic_circRNA	intergenic_circRNA	mRNA	NA	NA	NA	NA
circRNA421	Chr11	15364937	15376606	-	1	intergenic	intergenic_circRNA	intergenic_circRNA	mRNA	NA	NA	NA	NA
circRNA422	Chr12	1811151	1812222	-	1	intergenic	intergenic_circRNA	intergenic_circRNA	mRNA	NA	NA	NA	NA
circRNA423	Chr12	2977208	3004433	+	1	intergenic	intergenic_circRNA	intergenic_circRNA	mRNA	NA	NA	NA	NA
circRNA424	Chr12	4416564	4426887	+	1	intergenic	intergenic_circRNA	intergenic_circRNA	mRNA	NA	NA	NA	NA
circRNA425	Chr12	5507393	5520032	-	1	intergenic	intergenic_circRNA	intergenic_circRNA	mRNA	NA	NA	NA	NA
circRNA426	Chr12	5507393	5520062	-	1	intergenic	intergenic_circRNA	intergenic_circRNA	mRNA	NA	NA	NA	NA
circRNA427	Chr12	11273643	11289172	+	1	intergenic	intergenic_circRNA	intergenic_circRNA	mRNA	NA	NA	NA	NA
circRNA428	Chr12	12121490	12143627	-	1	intergenic	intergenic_circRNA	intergenic_circRNA	mRNA	NA	NA	NA	NA
circRNA429	Chr12	12134203	12144444	-	1	intergenic	intergenic_circRNA	intergenic_circRNA	mRNA	NA	NA	NA	NA
circRNA43	Chr18	6128524	6128759	+	1	circRNA	Potri.018G057900.2	Potri.018G057900	mRNA	uncharacterized protein LOC7476635 isoform X2 [Populus trichocarpa]	GO:0005634(nucleus);GO:0006336(DNA replication-independent nucleosome assembly);GO:0031491(nucleosome binding)	NA	NA
circRNA430	Chr12	13656296	13803053	-	1	intergenic	intergenic_circRNA	intergenic_circRNA	mRNA	NA	NA	NA	NA
circRNA431	Chr12	13657294	13708856	-	1	intergenic	intergenic_circRNA	intergenic_circRNA	mRNA	NA	NA	NA	NA
circRNA432	Chr12	13733032	13787472	-	1	intergenic	intergenic_circRNA	intergenic_circRNA	mRNA	NA	NA	NA	NA
circRNA433	Chr12	13876717	13882985	-	1	intergenic	intergenic_circRNA	intergenic_circRNA	mRNA	NA	NA	NA	NA
circRNA434	Chr12	14202457	14269856	+	1	intergenic	intergenic_circRNA	intergenic_circRNA	mRNA	NA	NA	NA	NA
circRNA435	Chr12	14372268	14393580	+	1	intergenic	intergenic_circRNA	intergenic_circRNA	mRNA	NA	NA	NA	NA
circRNA436	Chr12	14372304	14393580	+	1	intergenic	intergenic_circRNA	intergenic_circRNA	mRNA	NA	NA	NA	NA
circRNA437	Chr12	14498074	14505952	+	1	intergenic	intergenic_circRNA	intergenic_circRNA	mRNA	NA	NA	NA	NA
circRNA438	Chr12	15268513	15276464	+	1	intergenic	intergenic_circRNA	intergenic_circRNA	mRNA	NA	NA	NA	NA
circRNA439	Chr12	15383278	15389535	+	1	intergenic	intergenic_circRNA	intergenic_circRNA	mRNA	NA	NA	NA	NA
circRNA44	Chr18	6128524	6129061	+	2	circRNA	Potri.018G057900.2	Potri.018G057900	mRNA	uncharacterized protein LOC7476635 isoform X2 [Populus trichocarpa]	GO:0005634(nucleus);GO:0006336(DNA replication-independent nucleosome assembly);GO:0031491(nucleosome binding)	NA	NA
circRNA440	Chr13	217332	227206	-	1	intergenic	intergenic_circRNA	intergenic_circRNA	mRNA	NA	NA	NA	NA
circRNA441	Chr13	1568058	1577475	-	1	intergenic	intergenic_circRNA	intergenic_circRNA	mRNA	NA	NA	NA	NA
circRNA442	Chr13	1568329	1577699	-	1	intergenic	intergenic_circRNA	intergenic_circRNA	mRNA	NA	NA	NA	NA
circRNA443	Chr13	1723007	1728492	-	1	intergenic	intergenic_circRNA	intergenic_circRNA	mRNA	NA	NA	NA	NA
circRNA444	Chr13	2115657	2118008	-	1	intergenic	intergenic_circRNA	intergenic_circRNA	mRNA	NA	NA	NA	NA
circRNA445	Chr13	2153816	2159563	-	1	intergenic	intergenic_circRNA	intergenic_circRNA	mRNA	NA	NA	NA	NA
circRNA446	Chr13	2153816	2159565	-	1	intergenic	intergenic_circRNA	intergenic_circRNA	mRNA	NA	NA	NA	NA
circRNA447	Chr13	2639997	2652842	-	1	intergenic	intergenic_circRNA	intergenic_circRNA	mRNA	NA	NA	NA	NA
circRNA448	Chr13	2763892	2771896	-	1	intergenic	intergenic_circRNA	intergenic_circRNA	mRNA	NA	NA	NA	NA
circRNA449	Chr13	3628629	3680607	-	1	intergenic	intergenic_circRNA	intergenic_circRNA	mRNA	NA	NA	NA	NA
circRNA45	Chr18	14822504	14823631	+	2	circRNA	Potri.018G125300.4	Potri.018G125300	mRNA	putative clathrin assembly protein At5g35200 [Populus trichocarpa]	GO:0005545(1-phosphatidylinositol binding);GO:0005794(Golgi apparatus);GO:0005886(plasma membrane);GO:0005905(clathrin-coated pit);GO:0006897(endocytosis);GO:0030136(clathrin-coated vesicle);GO:0030276(clathrin binding);GO:0048268(clathrin coat assembly)	NA	NA
circRNA450	Chr13	3633436	3685732	-	1	intergenic	intergenic_circRNA	intergenic_circRNA	mRNA	NA	NA	NA	NA
circRNA451	Chr13	3644245	3701303	-	1	intergenic	intergenic_circRNA	intergenic_circRNA	mRNA	NA	NA	NA	NA
circRNA452	Chr13	3826064	3855622	-	1	intergenic	intergenic_circRNA	intergenic_circRNA	mRNA	NA	NA	NA	NA
circRNA453	Chr13	5638510	5720227	-	1	intergenic	intergenic_circRNA	intergenic_circRNA	mRNA	NA	NA	NA	NA
circRNA454	Chr13	5638809	5720420	-	1	intergenic	intergenic_circRNA	intergenic_circRNA	mRNA	NA	NA	NA	NA
circRNA455	Chr13	7003900	7029823	-	1	intergenic	intergenic_circRNA	intergenic_circRNA	mRNA	NA	NA	NA	NA
circRNA456	Chr13	11265851	11292906	+	1	intergenic	intergenic_circRNA	intergenic_circRNA	mRNA	NA	NA	NA	NA
circRNA457	Chr13	11266502	11293712	+	1	intergenic	intergenic_circRNA	intergenic_circRNA	mRNA	NA	NA	NA	NA
circRNA458	Chr13	11491217	11526636	-	1	intergenic	intergenic_circRNA	intergenic_circRNA	mRNA	NA	NA	NA	NA
circRNA459	Chr13	11492517	11527678	-	1	intergenic	intergenic_circRNA	intergenic_circRNA	mRNA	NA	NA	NA	NA
circRNA46	Chr10	11747312	11748825	+	3	circRNA	Potri.010G095100.1	Potri.010G095100	mRNA	uncharacterized protein LOC7462616 [Populus trichocarpa]	GO:0004518(nuclease activity);GO:0004523(RNA-DNA hybrid ribonuclease activity);GO:0005634(nucleus);GO:0005737(cytoplasm)	NA	NA
circRNA460	Chr13	11643327	11649221	-	1	intergenic	intergenic_circRNA	intergenic_circRNA	mRNA	NA	NA	NA	NA
circRNA461	Chr13	12019205	12030968	-	1	intergenic	intergenic_circRNA	intergenic_circRNA	mRNA	NA	NA	NA	NA
circRNA462	Chr13	13449112	13602786	-	1	intergenic	intergenic_circRNA	intergenic_circRNA	mRNA	NA	NA	NA	NA
circRNA463	Chr13	13791772	13799755	-	1	intergenic	intergenic_circRNA	intergenic_circRNA	mRNA	NA	NA	NA	NA
circRNA464	Chr13	14481254	14483603	+	1	intergenic	intergenic_circRNA	intergenic_circRNA	mRNA	NA	NA	NA	NA
circRNA465	Chr13	14542011	14561319	-	1	intergenic	intergenic_circRNA	intergenic_circRNA	mRNA	NA	NA	NA	NA
circRNA466	Chr13	16128317	16140422	+	1	intergenic	intergenic_circRNA	intergenic_circRNA	mRNA	NA	NA	NA	NA
circRNA467	Chr13	16133293	16162963	+	1	intergenic	intergenic_circRNA	intergenic_circRNA	mRNA	NA	NA	NA	NA
circRNA468	Chr14	156890	321820	+	1	intergenic	intergenic_circRNA	intergenic_circRNA	mRNA	NA	NA	NA	NA
circRNA469	Chr14	2328577	2374474	+	1	intergenic	intergenic_circRNA	intergenic_circRNA	mRNA	NA	NA	NA	NA
circRNA47	Chr10	14381531	14383467	-	2	circRNA	Potri.010G128600.2	Potri.010G128600	mRNA	mediator of RNA polymerase II transcription subunit 25 isoform X1 [Populus trichocarpa]	GO:0003677(DNA binding);GO:0003713(transcription coactivator activity);GO:0005515(protein binding);GO:0005575(cellular_component);GO:0005634(nucleus);GO:0006351(transcription, DNA-templated);GO:0009585(red, far-red light phototransduction);GO:0009867(jasmonic acid mediated signaling pathway);GO:0009908(flower development);GO:0009909(regulation of flower development);GO:0009911(positive regulation…	NA	NA
circRNA470	Chr14	2336944	2374474	+	1	intergenic	intergenic_circRNA	intergenic_circRNA	mRNA	NA	NA	NA	NA
circRNA471	Chr14	2363060	2374474	+	1	intergenic	intergenic_circRNA	intergenic_circRNA	mRNA	NA	NA	NA	NA
circRNA472	Chr14	2633676	2639225	-	1	intergenic	intergenic_circRNA	intergenic_circRNA	mRNA	NA	NA	NA	NA
circRNA473	Chr14	2633977	2639535	-	1	intergenic	intergenic_circRNA	intergenic_circRNA	mRNA	NA	NA	NA	NA
circRNA474	Chr14	2698546	2758189	+	1	intergenic	intergenic_circRNA	intergenic_circRNA	mRNA	NA	NA	NA	NA
circRNA475	Chr14	2698806	2721932	+	1	intergenic	intergenic_circRNA	intergenic_circRNA	mRNA	NA	NA	NA	NA
circRNA476	Chr14	2701318	2743416	+	1	intergenic	intergenic_circRNA	intergenic_circRNA	mRNA	NA	NA	NA	NA
circRNA477	Chr14	2704501	2743416	+	1	intergenic	intergenic_circRNA	intergenic_circRNA	mRNA	NA	NA	NA	NA
circRNA478	Chr14	2720482	2743416	+	1	intergenic	intergenic_circRNA	intergenic_circRNA	mRNA	NA	NA	NA	NA
circRNA479	Chr14	2720785	2757213	+	1	intergenic	intergenic_circRNA	intergenic_circRNA	mRNA	NA	NA	NA	NA
circRNA48	Chr10	18338618	18339067	-	2	circRNA	Potri.010G187500.1	Potri.010G187500	mRNA	protein ESKIMO 1 [Populus trichocarpa]	GO:0005794(Golgi apparatus);GO:0016413(O-acetyltransferase activity);GO:0071554(cell wall organization or biogenesis)	NA	NA
circRNA480	Chr14	2720785	2781121	+	1	intergenic	intergenic_circRNA	intergenic_circRNA	mRNA	NA	NA	NA	NA
circRNA481	Chr14	2757635	2791673	+	1	intergenic	intergenic_circRNA	intergenic_circRNA	mRNA	NA	NA	NA	NA
circRNA482	Chr14	3126701	3132019	+	1	intergenic	intergenic_circRNA	intergenic_circRNA	mRNA	NA	NA	NA	NA
circRNA483	Chr14	3794162	3896727	+	1	intergenic	intergenic_circRNA	intergenic_circRNA	mRNA	NA	NA	NA	NA
circRNA484	Chr14	3816842	3823372	+	1	intergenic	intergenic_circRNA	intergenic_circRNA	mRNA	NA	NA	NA	NA
circRNA485	Chr14	3818618	3926573	+	1	intergenic	intergenic_circRNA	intergenic_circRNA	mRNA	NA	NA	NA	NA
circRNA486	Chr14	3834630	3925127	+	1	intergenic	intergenic_circRNA	intergenic_circRNA	mRNA	NA	NA	NA	NA
circRNA487	Chr14	3848218	3952101	+	1	intergenic	intergenic_circRNA	intergenic_circRNA	mRNA	NA	NA	NA	NA
circRNA488	Chr14	4232375	4243001	+	1	intergenic	intergenic_circRNA	intergenic_circRNA	mRNA	NA	NA	NA	NA
circRNA489	Chr14	4311186	4325786	+	1	intergenic	intergenic_circRNA	intergenic_circRNA	mRNA	NA	NA	NA	NA
circRNA49	Chr10	18463997	18464233	-	1	circRNA	Potri.010G188800.6	Potri.010G188800	mRNA	phosphoinositide phospholipase C 2 isoform X2 [Populus trichocarpa]	GO:0004435(phosphatidylinositol phospholipase C activity);GO:0004629(phospholipase C activity);GO:0005515(protein binding);GO:0005886(plasma membrane);GO:0007165(signal transduction);GO:0009553(embryo sac development);GO:0009556(microsporogenesis);GO:0010601(positive regulation of auxin biosynthetic process);GO:0016042(lipid catabolic process);GO:0035556(intracellular signal transduction);GO:0042…	00562(Inositol phosphate metabolism);04070(Phosphatidylinositol signaling system);04933(AGE-RAGE signaling pathway in diabetic complications)	EC:3.1.4.11
circRNA490	Chr14	4311575	4326010	+	1	intergenic	intergenic_circRNA	intergenic_circRNA	mRNA	NA	NA	NA	NA
circRNA491	Chr14	4482034	4487163	+	1	intergenic	intergenic_circRNA	intergenic_circRNA	mRNA	NA	NA	NA	NA
circRNA492	Chr14	4483587	4488863	+	1	intergenic	intergenic_circRNA	intergenic_circRNA	mRNA	NA	NA	NA	NA
circRNA493	Chr14	5052354	5096870	-	1	intergenic	intergenic_circRNA	intergenic_circRNA	mRNA	NA	NA	NA	NA
circRNA494	Chr14	5820425	5835290	+	1	intergenic	intergenic_circRNA	intergenic_circRNA	mRNA	NA	NA	NA	NA
circRNA495	Chr14	5820797	5835658	+	1	intergenic	intergenic_circRNA	intergenic_circRNA	mRNA	NA	NA	NA	NA
circRNA496	Chr14	5821726	5836524	+	1	intergenic	intergenic_circRNA	intergenic_circRNA	mRNA	NA	NA	NA	NA
circRNA497	Chr14	6393817	6397450	+	1	intergenic	intergenic_circRNA	intergenic_circRNA	mRNA	NA	NA	NA	NA
circRNA498	Chr14	6411123	6418449	+	1	intergenic	intergenic_circRNA	intergenic_circRNA	mRNA	NA	NA	NA	NA
circRNA499	Chr14	8848714	8864459	-	1	intergenic	intergenic_circRNA	intergenic_circRNA	mRNA	NA	NA	NA	NA
circRNA5	Chr05	11295459	11295949	-	2	circRNA	Potri.005G137100.2	Potri.005G137100	mRNA	PREDICTED: uncharacterized protein LOC105112570 [Populus euphratica]	GO:0003674(molecular_function);GO:0005634(nucleus);GO:0008150(biological_process)	NA	NA
circRNA50	Chr08	359697	360554	+	2	circRNA	Potri.008G006100.1	Potri.008G006100	mRNA	uncharacterized membrane protein At1g16860 [Populus trichocarpa]	GO:0005886(plasma membrane);GO:0006508(proteolysis);GO:0008233(peptidase activity);GO:0016021(integral component of membrane)	NA	NA
circRNA500	Chr14	8849183	8864820	-	1	intergenic	intergenic_circRNA	intergenic_circRNA	mRNA	NA	NA	NA	NA
circRNA501	Chr14	8851515	8867261	-	1	intergenic	intergenic_circRNA	intergenic_circRNA	mRNA	NA	NA	NA	NA
circRNA502	Chr14	9405491	9424321	+	1	intergenic	intergenic_circRNA	intergenic_circRNA	mRNA	NA	NA	NA	NA
circRNA503	Chr14	9705710	9716482	+	1	intergenic	intergenic_circRNA	intergenic_circRNA	mRNA	NA	NA	NA	NA
circRNA504	Chr14	13553207	13568406	-	1	intergenic	intergenic_circRNA	intergenic_circRNA	mRNA	NA	NA	NA	NA
circRNA505	Chr14	13554520	13569906	-	1	intergenic	intergenic_circRNA	intergenic_circRNA	mRNA	NA	NA	NA	NA
circRNA506	Chr14	13555041	13570116	-	1	intergenic	intergenic_circRNA	intergenic_circRNA	mRNA	NA	NA	NA	NA
circRNA507	Chr14	17688265	17731088	+	1	intergenic	intergenic_circRNA	intergenic_circRNA	mRNA	NA	NA	NA	NA
circRNA508	Chr14	17980087	17985067	+	1	intergenic	intergenic_circRNA	intergenic_circRNA	mRNA	NA	NA	NA	NA
circRNA509	Chr15	62694	72509	+	1	intergenic	intergenic_circRNA	intergenic_circRNA	mRNA	NA	NA	NA	NA
circRNA51	Chr08	16454208	16454960	+	2	circRNA	Potri.008G211100.1	Potri.008G211100	mRNA	PREDICTED: phospholipase D p1-like isoform X1 [Populus euphratica]	GO:0004630(phospholipase D activity);GO:0005737(cytoplasm);GO:0006654(phosphatidic acid biosynthetic process);GO:0008610(lipid biosynthetic process);GO:0016036(cellular response to phosphate starvation);GO:0016042(lipid catabolic process);GO:0031410(cytoplasmic vesicle);GO:0035091(phosphatidylinositol binding);GO:0048017(inositol lipid-mediated signaling);GO:0048364(root development);GO:0070290(N…	00564(Glycerophospholipid metabolism);00565(Ether lipid metabolism);04144(Endocytosis)	EC:3.1.4.4
circRNA510	Chr15	62698	72509	+	1	intergenic	intergenic_circRNA	intergenic_circRNA	mRNA	NA	NA	NA	NA
circRNA511	Chr15	1014545	1031483	+	1	intergenic	intergenic_circRNA	intergenic_circRNA	mRNA	NA	NA	NA	NA
circRNA512	Chr15	1015296	1031838	+	1	intergenic	intergenic_circRNA	intergenic_circRNA	mRNA	NA	NA	NA	NA
circRNA513	Chr15	1299861	1309651	-	1	intergenic	intergenic_circRNA	intergenic_circRNA	mRNA	NA	NA	NA	NA
circRNA514	Chr15	1912176	1956775	+	1	intergenic	intergenic_circRNA	intergenic_circRNA	mRNA	NA	NA	NA	NA
circRNA515	Chr15	1921076	2015248	+	1	intergenic	intergenic_circRNA	intergenic_circRNA	mRNA	NA	NA	NA	NA
circRNA516	Chr15	1966676	2015248	+	1	intergenic	intergenic_circRNA	intergenic_circRNA	mRNA	NA	NA	NA	NA
circRNA517	Chr15	4299545	4338669	-	1	intergenic	intergenic_circRNA	intergenic_circRNA	mRNA	NA	NA	NA	NA
circRNA518	Chr15	4307652	4344637	-	1	intergenic	intergenic_circRNA	intergenic_circRNA	mRNA	NA	NA	NA	NA
circRNA519	Chr15	7651952	7698663	-	1	intergenic	intergenic_circRNA	intergenic_circRNA	mRNA	NA	NA	NA	NA
circRNA52	Chr09	3045821	3046196	-	1	circRNA	Potri.009G018700.1	Potri.009G018700	mRNA	transcription factor GAMYB [Populus trichocarpa]	GO:0000981(RNA polymerase II transcription factor activity, sequence-specific DNA binding);GO:0001135(transcription factor activity, RNA polymerase II transcription factor recruiting);GO:0003677(DNA binding);GO:0003700(DNA binding transcription factor activity);GO:0005634(nucleus);GO:0006351(transcription, DNA-templated);GO:0006355(regulation of transcription, DNA-templated);GO:0006357(regulation…	NA	NA
circRNA520	Chr15	10073192	10087996	-	1	intergenic	intergenic_circRNA	intergenic_circRNA	mRNA	NA	NA	NA	NA
circRNA521	Chr15	11191549	11201381	-	1	intergenic	intergenic_circRNA	intergenic_circRNA	mRNA	NA	NA	NA	NA
circRNA522	Chr15	13355363	13492891	+	1	intergenic	intergenic_circRNA	intergenic_circRNA	mRNA	NA	NA	NA	NA
circRNA523	Chr15	13359693	13484996	+	1	intergenic	intergenic_circRNA	intergenic_circRNA	mRNA	NA	NA	NA	NA
circRNA524	Chr15	13484908	13492891	+	1	intergenic	intergenic_circRNA	intergenic_circRNA	mRNA	NA	NA	NA	NA
circRNA525	Chr15	13521688	13535440	+	1	intergenic	intergenic_circRNA	intergenic_circRNA	mRNA	NA	NA	NA	NA
circRNA526	Chr15	13651446	13709605	+	1	intergenic	intergenic_circRNA	intergenic_circRNA	mRNA	NA	NA	NA	NA
circRNA527	Chr15	13749052	13805415	-	1	intergenic	intergenic_circRNA	intergenic_circRNA	mRNA	NA	NA	NA	NA
circRNA528	Chr15	13875296	13884362	-	1	intergenic	intergenic_circRNA	intergenic_circRNA	mRNA	NA	NA	NA	NA
circRNA529	Chr15	13880774	13889445	-	1	intergenic	intergenic_circRNA	intergenic_circRNA	mRNA	NA	NA	NA	NA
circRNA53	Chr09	6700137	6701393	-	2	circRNA	Potri.009G066800.1	Potri.009G066800	mRNA	stomatal closure-related actin-binding protein 1 isoform X1 [Populus trichocarpa]	GO:0003779(actin binding);GO:0005634(nucleus);GO:0005737(cytoplasm);GO:0005856(cytoskeleton);GO:0007015(actin filament organization);GO:0010119(regulation of stomatal movement)	NA	NA
circRNA530	Chr15	13881091	13889730	-	1	intergenic	intergenic_circRNA	intergenic_circRNA	mRNA	NA	NA	NA	NA
circRNA531	Chr15	14747355	14757925	-	1	intergenic	intergenic_circRNA	intergenic_circRNA	mRNA	NA	NA	NA	NA
circRNA532	Chr16	460799	478325	+	1	intergenic	intergenic_circRNA	intergenic_circRNA	mRNA	NA	NA	NA	NA
circRNA533	Chr16	569129	617871	-	1	intergenic	intergenic_circRNA	intergenic_circRNA	mRNA	NA	NA	NA	NA
circRNA534	Chr16	570469	624911	-	1	intergenic	intergenic_circRNA	intergenic_circRNA	mRNA	NA	NA	NA	NA
circRNA535	Chr16	570469	657822	-	1	intergenic	intergenic_circRNA	intergenic_circRNA	mRNA	NA	NA	NA	NA
circRNA536	Chr16	632515	664582	-	1	intergenic	intergenic_circRNA	intergenic_circRNA	mRNA	NA	NA	NA	NA
circRNA537	Chr16	1234640	1257104	+	1	intergenic	intergenic_circRNA	intergenic_circRNA	mRNA	NA	NA	NA	NA
circRNA538	Chr16	1234809	1257104	+	1	intergenic	intergenic_circRNA	intergenic_circRNA	mRNA	NA	NA	NA	NA
circRNA539	Chr16	1528614	1555334	+	1	intergenic	intergenic_circRNA	intergenic_circRNA	mRNA	NA	NA	NA	NA
circRNA54	Chr04	1091584	1092456	+	2	circRNA	Potri.004G016000.1	Potri.004G016000	mRNA	uncharacterized GPI-anchored protein At1g61900 isoform X1 [Populus trichocarpa]	GO:0003674(molecular_function);GO:0005739(mitochondrion);GO:0005886(plasma membrane);GO:0008150(biological_process);GO:0009506(plasmodesma);GO:0031225(anchored component of membrane);GO:0046658(anchored component of plasma membrane)	NA	NA
circRNA540	Chr16	1987664	1996176	+	1	intergenic	intergenic_circRNA	intergenic_circRNA	mRNA	NA	NA	NA	NA
circRNA541	Chr16	3989759	4063548	+	1	intergenic	intergenic_circRNA	intergenic_circRNA	mRNA	NA	NA	NA	NA
circRNA542	Chr16	4001645	4079332	+	1	intergenic	intergenic_circRNA	intergenic_circRNA	mRNA	NA	NA	NA	NA
circRNA543	Chr16	10517209	10527537	-	1	intergenic	intergenic_circRNA	intergenic_circRNA	mRNA	NA	NA	NA	NA
circRNA544	Chr16	10621455	10770514	+	1	intergenic	intergenic_circRNA	intergenic_circRNA	mRNA	NA	NA	NA	NA
circRNA545	Chr16	11124402	11157874	+	1	intergenic	intergenic_circRNA	intergenic_circRNA	mRNA	NA	NA	NA	NA
circRNA546	Chr16	11128256	11146266	-	1	intergenic	intergenic_circRNA	intergenic_circRNA	mRNA	NA	NA	NA	NA
circRNA547	Chr16	11475815	11487476	+	1	intergenic	intergenic_circRNA	intergenic_circRNA	mRNA	NA	NA	NA	NA
circRNA548	Chr16	12790915	12796757	-	1	intergenic	intergenic_circRNA	intergenic_circRNA	mRNA	NA	NA	NA	NA
circRNA549	Chr16	12791929	12798255	-	1	intergenic	intergenic_circRNA	intergenic_circRNA	mRNA	NA	NA	NA	NA
circRNA55	Chr04	6326468	6327272	+	4	circRNA	Potri.004G075800.2	Potri.004G075800	mRNA	probable polyamine oxidase 4 isoform X2 [Populus trichocarpa]	GO:0005634(nucleus);GO:0005777(peroxisome);GO:0006598(polyamine catabolic process);GO:0008131(primary amine oxidase activity);GO:0046592(polyamine oxidase activity);GO:0052894(norspermine:oxygen oxidoreductase activity);GO:0052895(N1-acetylspermine:oxygen oxidoreductase (N1-acetylspermidine-forming) activity);GO:0052901(spermine:oxygen oxidoreductase (spermidine-forming) activity);GO:0055114(oxid…	00330(Arginine and proline metabolism);00410(beta-Alanine metabolism)	EC:1.5.3.17
circRNA550	Chr16	13377345	13465983	+	1	intergenic	intergenic_circRNA	intergenic_circRNA	mRNA	NA	NA	NA	NA
circRNA551	Chr16	13435304	13461241	+	1	intergenic	intergenic_circRNA	intergenic_circRNA	mRNA	NA	NA	NA	NA
circRNA552	Chr16	13435304	13489537	+	1	intergenic	intergenic_circRNA	intergenic_circRNA	mRNA	NA	NA	NA	NA
circRNA553	Chr16	14013441	14023602	+	1	intergenic	intergenic_circRNA	intergenic_circRNA	mRNA	NA	NA	NA	NA
circRNA554	Chr16	14100706	14109378	+	1	intergenic	intergenic_circRNA	intergenic_circRNA	mRNA	NA	NA	NA	NA
circRNA555	Chr17	43075	53762	+	1	intergenic	intergenic_circRNA	intergenic_circRNA	mRNA	NA	NA	NA	NA
circRNA556	Chr17	939316	1023390	+	1	intergenic	intergenic_circRNA	intergenic_circRNA	mRNA	NA	NA	NA	NA
circRNA557	Chr17	1253990	1270840	+	1	intergenic	intergenic_circRNA	intergenic_circRNA	mRNA	NA	NA	NA	NA
circRNA558	Chr17	1305404	1330255	+	1	intergenic	intergenic_circRNA	intergenic_circRNA	mRNA	NA	NA	NA	NA
circRNA559	Chr17	1823179	1996470	-	1	intergenic	intergenic_circRNA	intergenic_circRNA	mRNA	NA	NA	NA	NA
circRNA56	Chr04	21331342	21331843	-	2	circRNA	Potri.004G202800.1	Potri.004G202800	mRNA	hypothetical protein POPTR_004G202766 [Populus trichocarpa]	GO:0000470(maturation of LSU-rRNA);GO:0003723(RNA binding);GO:0006412(translation);GO:0022625(cytosolic large ribosomal subunit)	03010(Ribosome)	NA
circRNA560	Chr17	1849294	1996470	-	1	intergenic	intergenic_circRNA	intergenic_circRNA	mRNA	NA	NA	NA	NA
circRNA561	Chr17	1945314	1996470	-	1	intergenic	intergenic_circRNA	intergenic_circRNA	mRNA	NA	NA	NA	NA
circRNA562	Chr17	1984394	1986684	+	1	intergenic	intergenic_circRNA	intergenic_circRNA	mRNA	NA	NA	NA	NA
circRNA563	Chr17	3667188	3674043	-	1	intergenic	intergenic_circRNA	intergenic_circRNA	mRNA	NA	NA	NA	NA
circRNA564	Chr17	3700269	3736010	-	1	intergenic	intergenic_circRNA	intergenic_circRNA	mRNA	NA	NA	NA	NA
circRNA565	Chr17	3709011	3743903	-	1	intergenic	intergenic_circRNA	intergenic_circRNA	mRNA	NA	NA	NA	NA
circRNA566	Chr17	4059674	4067226	-	1	intergenic	intergenic_circRNA	intergenic_circRNA	mRNA	NA	NA	NA	NA
circRNA567	Chr17	4066402	4078373	-	1	intergenic	intergenic_circRNA	intergenic_circRNA	mRNA	NA	NA	NA	NA
circRNA568	Chr17	4066402	4089925	-	1	intergenic	intergenic_circRNA	intergenic_circRNA	mRNA	NA	NA	NA	NA
circRNA569	Chr17	4079128	4147373	-	1	intergenic	intergenic_circRNA	intergenic_circRNA	mRNA	NA	NA	NA	NA
circRNA57	Chr04	23168670	23170217	-	5	circRNA	Potri.004G225800.1	Potri.004G225800	mRNA	regulator of nonsense transcripts UPF3 isoform X2 [Populus trichocarpa]	GO:0000184(nuclear-transcribed mRNA catabolic process, nonsense-mediated decay);GO:0003729(mRNA binding);GO:0005634(nucleus);GO:0005730(nucleolus);GO:0005737(cytoplasm);GO:0009611(response to wounding);GO:0009863(salicylic acid mediated signaling pathway);GO:0009867(jasmonic acid mediated signaling pathway);GO:0042742(defense response to bacterium);GO:0045727(positive regulation of translation);G…	03013(RNA transport);03015(mRNA surveillance pathway)	NA
circRNA570	Chr17	4095049	4108068	+	1	intergenic	intergenic_circRNA	intergenic_circRNA	mRNA	NA	NA	NA	NA
circRNA571	Chr17	4095049	4153472	+	1	intergenic	intergenic_circRNA	intergenic_circRNA	mRNA	NA	NA	NA	NA
circRNA572	Chr17	4108686	4153472	+	1	intergenic	intergenic_circRNA	intergenic_circRNA	mRNA	NA	NA	NA	NA
circRNA573	Chr17	9578769	9591032	+	1	intergenic	intergenic_circRNA	intergenic_circRNA	mRNA	NA	NA	NA	NA
circRNA574	Chr17	11781857	11793809	+	1	intergenic	intergenic_circRNA	intergenic_circRNA	mRNA	NA	NA	NA	NA
circRNA575	Chr17	11784697	11793809	+	1	intergenic	intergenic_circRNA	intergenic_circRNA	mRNA	NA	NA	NA	NA
circRNA576	Chr17	11785719	11794646	+	1	intergenic	intergenic_circRNA	intergenic_circRNA	mRNA	NA	NA	NA	NA
circRNA577	Chr17	13480673	13505703	+	1	intergenic	intergenic_circRNA	intergenic_circRNA	mRNA	NA	NA	NA	NA
circRNA578	Chr17	13547914	13562020	-	1	intergenic	intergenic_circRNA	intergenic_circRNA	mRNA	NA	NA	NA	NA
circRNA579	Chr17	13896851	13929528	+	1	intergenic	intergenic_circRNA	intergenic_circRNA	mRNA	NA	NA	NA	NA
circRNA58	Chr06	3656192	3656838	+	3	circRNA	Potri.006G050700.1	Potri.006G050700	mRNA	insulin-degrading enzyme-like 1, peroxisomal isoform X2 [Populus trichocarpa]	GO:0004222(metalloendopeptidase activity);GO:0005739(mitochondrion);GO:0008270(zinc ion binding);GO:0016485(protein processing);GO:0043171(peptide catabolic process);GO:0051603(proteolysis involved in cellular protein catabolic process)	NA	NA
circRNA580	Chr17	14337876	14364053	-	1	intergenic	intergenic_circRNA	intergenic_circRNA	mRNA	NA	NA	NA	NA
circRNA581	Chr17	14346311	14364053	-	1	intergenic	intergenic_circRNA	intergenic_circRNA	mRNA	NA	NA	NA	NA
circRNA582	Chr17	14354845	14363345	-	1	intergenic	intergenic_circRNA	intergenic_circRNA	mRNA	NA	NA	NA	NA
circRNA583	Chr17	14355736	14364053	-	1	intergenic	intergenic_circRNA	intergenic_circRNA	mRNA	NA	NA	NA	NA
circRNA584	Chr17	14897359	14932742	+	1	intergenic	intergenic_circRNA	intergenic_circRNA	mRNA	NA	NA	NA	NA
circRNA585	Chr17	15640106	15773972	-	1	intergenic	intergenic_circRNA	intergenic_circRNA	mRNA	NA	NA	NA	NA
circRNA586	Chr18	232801	256591	-	1	intergenic	intergenic_circRNA	intergenic_circRNA	mRNA	NA	NA	NA	NA
circRNA587	Chr18	771563	959409	-	1	intergenic	intergenic_circRNA	intergenic_circRNA	mRNA	NA	NA	NA	NA
circRNA588	Chr18	2491135	2495061	+	1	intergenic	intergenic_circRNA	intergenic_circRNA	mRNA	NA	NA	NA	NA
circRNA589	Chr18	5929459	5977090	+	1	intergenic	intergenic_circRNA	intergenic_circRNA	mRNA	NA	NA	NA	NA
circRNA59	Chr06	6349182	6350122	-	4	circRNA	Potri.006G083900.1	Potri.006G083900	mRNA	short-chain dehydrogenase TIC 32, chloroplastic isoform X1 [Populus trichocarpa]	GO:0016491(oxidoreductase activity);GO:0055114(oxidation-reduction process)	NA	NA
circRNA590	Chr18	11939969	11965846	-	1	intergenic	intergenic_circRNA	intergenic_circRNA	mRNA	NA	NA	NA	NA
circRNA591	Chr18	11943736	11969593	-	1	intergenic	intergenic_circRNA	intergenic_circRNA	mRNA	NA	NA	NA	NA
circRNA592	Chr18	12373449	12379468	+	1	intergenic	intergenic_circRNA	intergenic_circRNA	mRNA	NA	NA	NA	NA
circRNA593	Chr18	12492747	12503019	+	1	intergenic	intergenic_circRNA	intergenic_circRNA	mRNA	NA	NA	NA	NA
circRNA594	Chr18	12495153	12506608	+	1	intergenic	intergenic_circRNA	intergenic_circRNA	mRNA	NA	NA	NA	NA
circRNA595	Chr18	13436587	13501352	+	1	intergenic	intergenic_circRNA	intergenic_circRNA	mRNA	NA	NA	NA	NA
circRNA596	Chr18	13445733	13510484	+	1	intergenic	intergenic_circRNA	intergenic_circRNA	mRNA	NA	NA	NA	NA
circRNA597	Chr18	14151674	14155378	+	1	intergenic	intergenic_circRNA	intergenic_circRNA	mRNA	NA	NA	NA	NA
circRNA598	Chr18	15407559	15472580	+	1	intergenic	intergenic_circRNA	intergenic_circRNA	mRNA	NA	NA	NA	NA
circRNA599	Chr18	15929200	15959701	-	1	intergenic	intergenic_circRNA	intergenic_circRNA	mRNA	NA	NA	NA	NA
circRNA6	Chr05	18877452	18880232	+	6	circRNA	Potri.005G173100.2	Potri.005G173100	mRNA	histone-lysine N-methyltransferase ASHR1 isoform X2 [Populus trichocarpa]	GO:0005515(protein binding);GO:0005634(nucleus);GO:0005694(chromosome);GO:0008150(biological_process);GO:0018024(histone-lysine N-methyltransferase activity);GO:0046872(metal ion binding)	NA	NA
circRNA60	Chr06	6574599	6577325	+	2	circRNA	Potri.006G086400.1	Potri.006G086400	mRNA	oxysterol-binding protein-related protein 3B [Populus trichocarpa]	GO:0005634(nucleus);GO:0005829(cytosol);GO:0006869(lipid transport);GO:0008142(oxysterol binding);GO:0008202(steroid metabolic process);GO:0008289(lipid binding);GO:0008152(metabolic process);GO:0016787(hydrolase activity)	NA	NA
circRNA600	Chr19	542113	591184	+	1	intergenic	intergenic_circRNA	intergenic_circRNA	mRNA	NA	NA	NA	NA
circRNA601	Chr19	928518	960573	+	1	intergenic	intergenic_circRNA	intergenic_circRNA	mRNA	NA	NA	NA	NA
circRNA602	Chr19	2317515	2347418	+	1	intergenic	intergenic_circRNA	intergenic_circRNA	mRNA	NA	NA	NA	NA
circRNA603	Chr19	3399816	3408290	+	1	intergenic	intergenic_circRNA	intergenic_circRNA	mRNA	NA	NA	NA	NA
circRNA604	Chr19	4806512	4848610	+	1	intergenic	intergenic_circRNA	intergenic_circRNA	mRNA	NA	NA	NA	NA
circRNA605	Chr19	4806758	4848849	+	1	intergenic	intergenic_circRNA	intergenic_circRNA	mRNA	NA	NA	NA	NA
circRNA606	Chr19	4808175	4850177	+	1	intergenic	intergenic_circRNA	intergenic_circRNA	mRNA	NA	NA	NA	NA
circRNA607	Chr19	8582812	8668540	+	1	intergenic	intergenic_circRNA	intergenic_circRNA	mRNA	NA	NA	NA	NA
circRNA608	Chr19	8583951	8669925	+	1	intergenic	intergenic_circRNA	intergenic_circRNA	mRNA	NA	NA	NA	NA
circRNA609	Chr19	9316628	9349280	-	1	intergenic	intergenic_circRNA	intergenic_circRNA	mRNA	NA	NA	NA	NA
circRNA61	Chr06	7319076	7319493	+	2	circRNA	Potri.006G096000.3	Potri.006G096000	mRNA	PREDICTED: mRNA-capping enzyme [Populus euphratica]	GO:0004484(mRNA guanylyltransferase activity);GO:0005634(nucleus);GO:0006370(7-methylguanosine mRNA capping);GO:0006397(mRNA processing);GO:0009506(plasmodesma)	03015(mRNA surveillance pathway)	EC:2.7.7.50
circRNA610	Chr19	9318171	9349280	-	1	intergenic	intergenic_circRNA	intergenic_circRNA	mRNA	NA	NA	NA	NA
circRNA611	Chr19	10300194	10358071	+	1	intergenic	intergenic_circRNA	intergenic_circRNA	mRNA	NA	NA	NA	NA
circRNA612	Chr19	10311037	10345235	+	1	intergenic	intergenic_circRNA	intergenic_circRNA	mRNA	NA	NA	NA	NA
circRNA613	Chr19	12024336	12054788	+	1	intergenic	intergenic_circRNA	intergenic_circRNA	mRNA	NA	NA	NA	NA
circRNA614	Chr19	12085946	12111562	+	1	intergenic	intergenic_circRNA	intergenic_circRNA	mRNA	NA	NA	NA	NA
circRNA615	Chr19	12797140	12856515	+	1	intergenic	intergenic_circRNA	intergenic_circRNA	mRNA	NA	NA	NA	NA
circRNA616	Chr19	12813951	12856515	+	1	intergenic	intergenic_circRNA	intergenic_circRNA	mRNA	NA	NA	NA	NA
circRNA617	scaffold_109	110	13070	+	1	intergenic	intergenic_circRNA	intergenic_circRNA	mRNA	NA	NA	NA	NA
circRNA618	scaffold_119	62631	93973	+	1	intergenic	intergenic_circRNA	intergenic_circRNA	mRNA	NA	NA	NA	NA
circRNA619	scaffold_128	40316	71581	+	1	intergenic	intergenic_circRNA	intergenic_circRNA	mRNA	NA	NA	NA	NA
circRNA62	Chr06	7879136	7879533	-	2	circRNA	Potri.006G102000.1	Potri.006G102000	mRNA	putative myoadenylate deaminase [Populus tomentosa]	GO:0003876(AMP deaminase activity);GO:0005515(protein binding);GO:0005524(ATP binding);GO:0005634(nucleus);GO:0005783(endoplasmic reticulum);GO:0005829(cytosol);GO:0009168(purine ribonucleoside monophosphate biosynthetic process);GO:0009737(response to abscisic acid);GO:0009793(embryo development ending in seed dormancy);GO:0031307(integral component of mitochondrial outer membrane);GO:0032264(IM…	00230(Purine metabolism)	EC:3.5.4.6
[truncated: 421 more rows]

## Sheet: Table S4
Supplementary Table 4 Significantly differentially expressed circRNAs.
[truncated: 83 more rows]

[truncated: 3 more sheets: Table S5, Table S6, Table S7]
